# Supplementary material for: 2-Amino-5-methyl­pyridinium 2-hy­droxy­benzoate
Source: Acta Crystallogr Sect E Struct Rep Online. 2010 Aug 11;66(Pt 9):o2255–6. doi: 10.1107/S1600536810030928 (PMC3008107; doi:10.1107/S1600536810030928)
Supplement: Supplementary file 2 [file e-66-o2255-Isup2.hkl]

# 
# h,k,l, Fc-squared, Fo-squared, sigma(Fo-squared) and status flag 
# 
data_I
_shelx_title ' h71m in P2(1)/c (RT)' 
_shelx_refln_list_code          4 
_shelx_F_calc_maximum      148.30 
_exptl_crystal_F_000       520.00 
_reflns_d_resolution_high  0.7117 
 
loop_ 
 _symmetry_equiv_pos_as_xyz 
 'x, y, z' 
 '-x, y+1/2, -z+1/2' 
 '-x, -y, -z' 
 'x, -y-1/2, z-1/2' 
 
_cell_length_a    13.2112 
_cell_length_b     7.1704 
_cell_length_c    14.3235 
_cell_angle_alpha  90.000 
_cell_angle_beta  104.668 
_cell_angle_gamma  90.000 
 
_shelx_F_squared_multiplier     1.000 
 
loop_ 
 _refln_index_h 
 _refln_index_k 
 _refln_index_l 
 _refln_F_squared_calc 
 _refln_F_squared_meas 
 _refln_F_squared_sigma 
 _refln_observed_status 
   2   0   0    20947.89    19343.42    306.02 o 
   3   0   0      185.76      191.25      2.95 o 
   4   0   0     1801.04     1744.81     24.19 o 
   5   0   0      146.28      155.01      2.37 o 
   6   0   0      528.58      499.92      8.72 o 
   7   0   0      124.04      111.94      2.29 o 
   8   0   0        9.67        8.38      1.20 o 
   9   0   0       69.48       68.70      2.87 o 
  10   0   0      257.23      227.54      6.95 o 
  11   0   0       44.35       42.19      2.48 o 
  12   0   0      459.05      453.92      7.61 o 
  13   0   0        3.92        4.23      0.94 o 
  14   0   0       11.17       17.01      1.65 o 
  15   0   0       18.95       16.87      1.64 o 
  16   0   0       45.85       55.76      2.62 o 
  17   0   0        2.62        1.91      1.53 o 
   1   1   0      777.54      810.07     11.38 o 
   2   1   0     2770.05     2593.51     41.46 o 
   3   1   0      778.48      783.19     11.12 o 
   4   1   0     2656.47     2621.75     25.53 o 
   5   1   0        0.84        1.14      0.24 o 
   6   1   0       59.07       54.84      0.95 o 
   7   1   0       42.57       36.61      0.98 o 
   8   1   0       66.46       69.16      1.23 o 
   9   1   0      186.46      189.86      2.52 o 
  10   1   0      714.79      673.66      6.88 o 
  11   1   0      141.80      146.18      2.18 o 
  12   1   0        0.12       -0.48      0.48 o 
  13   1   0        2.11        1.87      0.63 o 
  14   1   0       13.99       13.44      0.93 o 
  15   1   0        0.78        0.02      0.86 o 
  16   1   0       10.35       11.20      1.30 o 
  17   1   0        6.97        7.22      1.23 o 
   0   2   0       68.03       60.00      1.93 o 
   1   2   0      233.84      233.21      3.78 o 
   2   2   0      888.83      921.25     13.17 o 
   3   2   0       33.39       33.21      2.03 o 
   4   2   0      898.23      890.46     33.51 o 
   5   2   0     1171.17     1197.64     17.04 o 
   6   2   0     2620.22     2789.96     34.70 o 
   7   2   0      134.22      140.49      2.25 o 
   8   2   0       53.09       46.60      1.06 o 
   9   2   0        6.17        7.19      0.60 o 
  10   2   0       26.81       27.97      1.05 o 
  11   2   0       73.23       70.22      2.36 o 
  12   2   0       87.04       86.27      2.02 o 
  13   2   0       31.87       31.62      1.28 o 
  14   2   0        3.08        3.63      0.86 o 
  15   2   0        0.32        0.47      0.91 o 
  16   2   0       13.53       14.28      1.84 o 
  17   2   0        2.40        3.56      1.49 o 
   1   3   0      646.71      609.24     36.49 o 
   2   3   0     2622.90     2665.10     43.52 o 
   3   3   0        0.00        0.11      0.35 o 
   4   3   0      808.36      858.27     14.59 o 
   5   3   0       24.95       22.11      1.09 o 
   6   3   0      117.88      116.54      2.19 o 
   7   3   0      100.46       98.43      1.91 o 
   8   3   0      198.14      187.51      3.13 o 
   9   3   0       18.75       21.52      1.02 o 
  10   3   0       14.19       12.94      1.03 o 
  11   3   0        3.91        4.20      0.80 o 
  12   3   0        0.28        0.95      0.77 o 
  13   3   0        3.01        2.34      1.01 o 
  14   3   0        3.63        1.89      1.06 o 
  15   3   0        7.27       10.48      1.43 o 
  16   3   0        6.55        8.98      1.36 o 
  17   3   0        6.18        4.33      1.65 o 
   0   4   0       57.39       56.10      3.43 o 
   1   4   0       87.38       83.87      2.14 o 
   2   4   0      271.77      259.79      4.67 o 
   3   4   0      258.00      250.78      4.54 o 
   4   4   0        1.74        1.50      1.18 o 
   5   4   0        0.13       -0.08      0.40 o 
   6   4   0      330.27      341.79      5.79 o 
   7   4   0       33.62       34.07      1.42 o 
   8   4   0       10.34       12.03      1.11 o 
   9   4   0      148.44      131.23      5.22 o 
  10   4   0        1.83        2.13      1.00 o 
  11   4   0        2.81        2.83      1.07 o 
  12   4   0        1.36        2.33      1.08 o 
  13   4   0        2.10        3.79      1.10 o 
  14   4   0       29.69       34.27      2.18 o 
  15   4   0        0.96        1.83      1.43 o 
  16   4   0        0.43        0.37      1.13 o 
   1   5   0       83.02       78.89      2.82 o 
   2   5   0       12.70       15.76      1.32 o 
   3   5   0        7.52        5.12      0.96 o 
   4   5   0       35.68       35.99      1.96 o 
   5   5   0       81.40       79.33      2.74 o 
   6   5   0      129.07      130.62      3.07 o 
   7   5   0       41.37       41.66      2.18 o 
   8   5   0      269.11      264.80      6.42 o 
   9   5   0       48.55       45.62      2.67 o 
  10   5   0        6.21        4.32      1.73 o 
  11   5   0        0.13        0.17      1.08 o 
  12   5   0        0.36        1.19      1.60 o 
  13   5   0        0.37        0.38      1.28 o 
  14   5   0        0.22       -0.26      1.29 o 
  15   5   0        5.51        8.63      2.71 o 
   0   6   0        3.40        3.40      1.17 o 
   1   6   0       56.59       56.80      2.43 o 
   2   6   0       76.49       73.12      3.57 o 
   3   6   0        0.30        0.14      0.78 o 
   4   6   0      116.21      109.13      3.55 o 
   5   6   0       12.50       13.18      1.53 o 
   6   6   0        0.51       -1.23      1.23 o 
   7   6   0       33.00       36.20      3.11 o 
   8   6   0        6.27        5.56      1.87 o 
   9   6   0       16.99       16.16      3.43 o 
  10   6   0       23.73       26.60      4.51 o 
  11   6   0        2.31        2.83      2.59 o 
  12   6   0        2.64        6.54      3.32 o 
  13   6   0        0.59        2.01      2.77 o 
  14   6   0        4.45        2.21      3.30 o 
   1   7   0        4.39        3.94      1.13 o 
   2   7   0        8.00       10.21      1.35 o 
   3   7   0        4.76        5.97      1.61 o 
   4   7   0       11.18       12.23      1.64 o 
   5   7   0        3.71        3.75      1.53 o 
   6   7   0        2.75        3.51      1.61 o 
   7   7   0       26.32       17.24      3.70 o 
   8   7   0        2.25       -1.34      2.18 o 
   9   7   0        1.22        0.59      2.36 o 
  10   7   0        4.35        3.06      2.77 o 
  11   7   0        6.77       10.12      3.52 o 
  12   7   0        0.01        0.63      2.91 o 
   0   8   0        9.19       11.96      2.22 o 
   1   8   0        3.06        1.40      1.09 o 
   2   8   0        4.84        5.09      1.23 o 
   3   8   0        0.09        1.94      1.59 o 
   4   8   0        2.13        0.27      2.14 o 
   5   8   0        0.01        3.04      2.48 o 
   6   8   0        0.31        1.00      2.71 o 
   7   8   0        0.12       -1.51      2.12 o 
   8   8   0        1.79        1.54      2.67 o 
   9   8   0       13.68       18.69      4.25 o 
  10   8   0        3.55        6.52      3.49 o 
   1   9   0        0.53        0.16      1.22 o 
   2   9   0        3.22        2.99      1.92 o 
   3   9   0       16.47       16.93      2.98 o 
   4   9   0        0.22       -0.91      1.94 o 
   5   9   0        0.73       -1.11      1.85 o 
   6   9   0        0.55       -0.69      2.75 o 
   7   9   0        0.20        1.15      2.90 o 
   8   9   0        1.28        0.05      3.14 o 
   1  10   0        0.04        2.56      2.29 o 
   2  10   0        3.90        6.31      2.52 o 
 -18   1   1        1.73       -0.18      1.21 o 
 -17   1   1        0.03       -1.18      1.18 o 
 -16   1   1        8.06        9.52      1.44 o 
 -15   1   1        1.93        0.48      0.85 o 
 -14   1   1       25.47       23.47      1.14 o 
 -13   1   1       49.44       48.87      1.27 o 
 -12   1   1      195.92      188.68      2.58 o 
 -11   1   1      434.15      416.66      4.90 o 
 -10   1   1       91.64       86.77      1.57 o 
  -9   1   1       85.90       75.89      1.36 o 
  -8   1   1       44.47       50.85      1.03 o 
  -7   1   1      705.58      769.57      7.96 o 
  -6   1   1      492.65      485.61      5.14 o 
  -5   1   1     1397.65     1303.25     29.50 o 
  -4   1   1      167.58      191.68      2.27 o 
  -3   1   1       65.93       61.76      1.12 o 
  -2   1   1      463.99      495.46     10.14 o 
  -1   1   1     2157.21     2003.75     24.85 o 
   0   1   1      223.77      225.49      3.87 o 
   1   1   1     1505.26     1428.41     23.07 o 
   2   1   1      260.25      255.80      3.84 o 
   3   1   1        0.66        0.87      0.22 o 
   4   1   1       34.53       33.98      0.62 o 
   5   1   1     1756.47     1799.94     18.98 o 
   6   1   1       12.41       14.81      0.53 o 
   7   1   1      521.45      536.16      5.72 o 
   8   1   1        5.76        4.69      0.43 o 
   9   1   1      540.98      513.16      5.34 o 
  10   1   1       58.69       63.00      1.50 o 
  11   1   1      521.13      519.27      5.92 o 
  12   1   1       54.11       55.47      1.60 o 
  13   1   1       11.22        8.39      0.86 o 
  14   1   1        5.08        3.42      0.94 o 
  15   1   1        5.86        4.17      1.03 o 
  16   1   1        0.27       -0.31      1.05 o 
  17   1   1        2.05        2.35      1.23 o 
 -17   2   1        0.31        1.22      1.36 o 
 -16   2   1        0.10       -0.88      0.97 o 
 -15   2   1        6.12        4.96      0.97 o 
 -14   2   1        1.45        1.92      0.81 o 
 -13   2   1       50.38       50.34      1.94 o 
 -12   2   1       46.61       47.48      1.84 o 
 -11   2   1       10.85        6.24      0.70 o 
 -10   2   1       44.48       46.24      1.27 o 
  -9   2   1        5.44        4.41      0.59 o 
  -8   2   1       45.00       49.88      1.43 o 
  -7   2   1      247.14      266.35      3.99 o 
  -6   2   1        2.07        2.68      0.42 o 
  -5   2   1      232.19      222.77      3.37 o 
  -4   2   1       14.60       17.98      1.00 o 
  -3   2   1      211.88      227.64      6.98 o 
  -2   2   1      352.03      328.09      4.55 o 
  -1   2   1      328.78      310.54      4.32 o 
   0   2   1     1657.68     1633.48     26.65 o 
   1   2   1     1795.68     1800.85     35.73 o 
   2   2   1      148.78      130.61      2.59 o 
   3   2   1      331.41      325.20      5.74 o 
   4   2   1      581.93      550.36      8.04 o 
   5   2   1      378.78      405.71      5.06 o 
   6   2   1       30.93       32.37      0.93 o 
   7   2   1        2.78        3.76      0.40 o 
   8   2   1       15.79       17.70      0.73 o 
   9   2   1       83.53       79.33      1.54 o 
  10   2   1       20.11       20.66      1.05 o 
  11   2   1       62.90       60.94      1.66 o 
  12   2   1       21.87       17.91      1.01 o 
  13   2   1       37.17       38.72      1.44 o 
  14   2   1        7.50        7.47      1.26 o 
  15   2   1        0.07       -0.39      1.14 o 
  16   2   1        5.98        7.76      1.64 o 
  17   2   1        0.93        1.24      1.46 o 
 -17   3   1        7.07        9.02      1.58 o 
 -16   3   1        4.23        6.48      1.24 o 
 -15   3   1        0.38        2.26      1.12 o 
 -14   3   1        3.34        4.84      1.12 o 
 -13   3   1       16.56       13.86      1.25 o 
 -12   3   1        2.21       -0.38      0.72 o 
 -11   3   1       39.36       37.42      1.62 o 
 -10   3   1        1.21        0.82      0.60 o 
  -9   3   1       34.34       38.05      1.30 o 
  -8   3   1       36.40       32.60      1.67 o 
  -7   3   1       17.50       18.90      0.84 o 
  -6   3   1       44.79       48.85      1.33 o 
  -5   3   1       25.97       29.33      2.62 o 
  -4   3   1      182.32      164.23      3.70 o 
  -3   3   1     1226.24     1253.92     18.08 o 
  -2   3   1      522.60      518.06      9.21 o 
  -1   3   1     2357.49     2514.29     49.95 o 
   0   3   1       31.81       25.87      1.72 o 
   1   3   1      273.16      281.43     20.28 o 
   2   3   1       16.32       17.05      0.90 o 
   3   3   1     1806.94     1941.94     38.78 o 
   4   3   1       21.03       23.96      0.97 o 
   5   3   1      994.80     1047.07     13.55 o 
   6   3   1      290.60      293.86      4.39 o 
   7   3   1       27.71       30.42      1.05 o 
   8   3   1       31.82       34.99      1.19 o 
   9   3   1      107.38      107.59      2.60 o 
  10   3   1        5.15        5.36      0.79 o 
  11   3   1       21.57       19.68      1.27 o 
  12   3   1        0.83        0.65      0.87 o 
  13   3   1        0.41       -0.69      0.92 o 
  14   3   1        3.11        3.70      1.14 o 
  15   3   1        6.68        9.71      1.33 o 
  16   3   1        0.65        3.60      1.51 o 
 -16   4   1        0.70        0.84      1.33 o 
 -15   4   1        0.24        0.79      1.14 o 
 -14   4   1        0.51        0.59      1.07 o 
 -13   4   1       36.65       33.98      1.99 o 
 -12   4   1       12.83       11.31      2.25 o 
 -11   4   1        7.85        7.21      1.12 o 
 -10   4   1       32.59       24.95      1.63 o 
  -9   4   1       63.21       71.74      2.33 o 
  -8   4   1        7.80        6.56      1.00 o 
  -7   4   1      125.00      124.50      2.83 o 
  -6   4   1       23.98       28.98      1.40 o 
  -5   4   1       23.91       28.31      1.35 o 
  -4   4   1       79.39       77.73      2.08 o 
  -3   4   1      360.11      382.35      6.39 o 
  -2   4   1       21.91       22.42      1.21 o 
  -1   4   1      164.30      180.88      4.17 o 
   0   4   1       31.13       25.54      1.33 o 
   1   4   1      276.66      289.79      5.52 o 
   2   4   1       37.82       37.48      1.74 o 
   3   4   1       30.51       36.49      1.66 o 
   4   4   1       36.85       38.19      1.88 o 
   5   4   1      307.74      310.19      5.93 o 
   6   4   1        0.96        1.78      0.56 o 
   7   4   1       37.59       32.91      1.83 o 
   8   4   1      124.45      116.40      3.45 o 
   9   4   1      159.44      143.99      4.04 o 
  10   4   1       62.01       57.47      3.57 o 
  11   4   1        2.23        5.04      1.22 o 
  12   4   1       23.01       23.21      2.06 o 
  13   4   1        0.01       -1.08      1.44 o 
  14   4   1        1.64        1.13      1.15 o 
  15   4   1        0.79        1.13      1.09 o 
  16   4   1        1.01        1.76      1.35 o 
 -15   5   1        3.37        4.55      1.69 o 
 -14   5   1        0.43       -1.22      1.22 o 
 -13   5   1        2.75        4.10      1.92 o 
 -12   5   1        0.04       -1.12      1.66 o 
 -11   5   1        2.36        1.58      1.57 o 
 -10   5   1       34.58       35.61      3.24 o 
  -9   5   1      260.93      239.66      6.06 o 
  -8   5   1       33.34       39.67      2.06 o 
  -7   5   1      590.94      574.88      8.48 o 
  -6   5   1       27.50       31.84      1.99 o 
  -5   5   1        2.62        2.84      0.91 o 
  -4   5   1       87.04       92.32      2.96 o 
  -3   5   1      112.75      113.11      2.79 o 
  -2   5   1      121.46      125.06      3.47 o 
  -1   5   1        7.41        6.10      0.96 o 
   0   5   1        0.34        0.14      0.91 o 
   1   5   1       17.68       22.57      1.38 o 
   2   5   1      308.38      311.75      5.69 o 
   3   5   1       98.80      100.29      2.57 o 
   4   5   1       92.53       90.95      2.92 o 
   5   5   1       11.98       12.74      1.30 o 
   6   5   1        5.66        3.71      1.29 o 
   7   5   1       92.49       78.91      3.76 o 
   8   5   1       88.92       93.16      4.19 o 
   9   5   1       36.99       27.97      2.76 o 
  10   5   1       12.39        8.63      1.82 o 
  11   5   1        6.71        6.76      1.84 o 
  12   5   1        1.66        0.59      1.60 o 
  13   5   1        0.06        0.83      1.30 o 
  14   5   1        6.59        8.22      2.08 o 
  15   5   1        6.60        6.41      2.10 o 
 -14   6   1        2.72        5.54      3.37 o 
 -13   6   1        3.58        4.67      2.98 o 
 -12   6   1        0.70        1.95      2.61 o 
 -11   6   1        3.79        2.94      2.56 o 
 -10   6   1        2.82        7.40      2.86 o 
  -9   6   1        1.54        2.92      2.38 o 
  -8   6   1        4.22        5.11      2.52 o 
  -7   6   1        0.02        0.07      1.31 o 
  -6   6   1       17.35       22.57      1.90 o 
  -5   6   1       11.29       12.46      1.96 o 
  -4   6   1       25.24       24.55      1.92 o 
  -3   6   1       12.79       12.69      1.55 o 
  -2   6   1       28.25       31.85      2.13 o 
  -1   6   1        1.44        0.94      0.85 o 
   0   6   1       23.73       27.88      1.72 o 
   1   6   1      164.32      151.11      3.68 o 
   2   6   1       48.13       51.10      3.01 o 
   3   6   1      420.09      404.85      7.30 o 
   4   6   1      107.88      118.67      3.75 o 
   5   6   1      104.59      101.99      4.53 o 
   6   6   1       84.90       88.38      4.27 o 
   7   6   1       76.78       83.10      8.28 o 
   8   6   1       34.31       36.93      3.29 o 
   9   6   1       19.73       16.95      2.41 o 
  10   6   1        0.02       -1.75      1.75 o 
  11   6   1        5.53        5.24      2.73 o 
  12   6   1        2.95        2.43      2.71 o 
  13   6   1        0.09       -1.33      2.53 o 
  14   6   1       13.46       20.02      4.89 o 
 -13   7   1        9.58       12.85      4.06 o 
 -12   7   1        0.00       -2.38      2.38 o 
 -11   7   1        0.49        0.03      2.39 o 
 -10   7   1        0.46        1.13      2.43 o 
  -9   7   1        4.15        1.54      2.36 o 
  -8   7   1        0.55       -0.44      2.03 o 
  -7   7   1        3.93        2.10      2.11 o 
  -6   7   1       11.72       10.86      3.04 o 
  -5   7   1       59.93       58.85      3.59 o 
  -4   7   1        2.49        2.13      2.94 o 
  -3   7   1      395.70      362.77      8.17 o 
  -2   7   1       27.11       25.60      2.16 o 
  -1   7   1       90.00       82.68      2.87 o 
   0   7   1        0.06       -0.81      0.81 o 
   1   7   1       13.48       13.51      1.49 o 
   2   7   1        4.28        4.04      1.04 o 
   3   7   1        0.34        0.46      0.86 o 
   4   7   1        1.54        2.19      1.51 o 
   5   7   1        0.76        0.94      1.37 o 
   6   7   1        1.52        1.41      1.51 o 
   7   7   1        1.05        0.97      1.57 o 
   8   7   1        3.79        6.29      2.89 o 
   9   7   1       11.87        7.19      2.95 o 
  10   7   1        1.93        3.08      2.90 o 
  11   7   1        0.38       -0.69      2.51 o 
  12   7   1        7.05        6.30      3.53 o 
 -11   8   1        2.76        2.83      3.35 o 
 -10   8   1        0.14        1.93      2.90 o 
  -9   8   1       30.96       28.75      5.11 o 
  -8   8   1        0.18        2.07      2.66 o 
  -7   8   1        2.81        0.44      2.52 o 
  -6   8   1        0.33        4.00      2.73 o 
  -5   8   1        2.12        2.86      2.53 o 
  -4   8   1        5.83        9.78      3.17 o 
  -3   8   1        5.46        5.30      2.01 o 
  -2   8   1        0.13       -0.34      1.04 o 
  -1   8   1        0.47        1.51      1.05 o 
   0   8   1        1.50        1.50      1.09 o 
   1   8   1        0.61        0.58      1.05 o 
   2   8   1        2.66        4.69      1.46 o 
   3   8   1       10.09        7.33      2.11 o 
   4   8   1        7.46        9.15      2.27 o 
   5   8   1        3.32        4.33      2.88 o 
   6   8   1        0.03       -0.51      2.32 o 
   7   8   1        0.04       -0.36      2.40 o 
   8   8   1        1.96       -1.64      2.48 o 
   9   8   1        0.51        5.10      3.22 o 
  10   8   1        0.19        1.97      2.89 o 
  -8   9   1        0.32        6.20      3.60 o 
  -7   9   1        1.26        1.25      3.03 o 
  -6   9   1        1.27        2.19      3.02 o 
  -5   9   1        0.03        2.90      2.78 o 
  -4   9   1        0.53        0.50      1.77 o 
  -3   9   1        0.36        2.22      1.88 o 
  -2   9   1        0.05        0.38      1.26 o 
  -1   9   1        5.00        3.74      1.35 o 
   0   9   1        1.28        1.92      1.25 o 
   1   9   1        2.71        6.01      2.15 o 
   2   9   1        3.67        7.53      2.43 o 
   3   9   1        3.11        3.92      2.16 o 
   4   9   1        0.10       -0.96      1.92 o 
   5   9   1        0.84        2.72      2.13 o 
   6   9   1        0.05        0.49      2.10 o 
   7   9   1        0.37       -0.65      2.04 o 
  -2  10   1        4.63        6.57      2.66 o 
   0  10   1        1.18        2.02      2.24 o 
   1  10   1        0.58        1.16      3.93 o 
 -18   0   2        0.11       -0.10      1.83 o 
 -17   0   2        2.13        3.07      1.33 o 
 -16   0   2        0.16        0.56      1.83 o 
 -15   0   2       20.47       23.64      1.65 o 
 -14   0   2       40.38       35.76      3.12 o 
 -13   0   2        1.91        1.92      0.81 o 
 -12   0   2        3.92        2.87      0.88 o 
 -11   0   2      451.76      441.21      6.46 o 
 -10   0   2       33.45       16.68      1.87 o 
  -9   0   2      140.97      131.78      4.92 o 
  -8   0   2        3.94        8.41      0.87 o 
  -7   0   2       91.97       89.25      1.94 o 
  -6   0   2     1251.08     1279.87     18.11 o 
  -5   0   2       49.63       59.35      1.34 o 
  -4   0   2       13.91       15.55      1.03 o 
  -3   0   2      105.79       88.39      1.83 o 
  -2   0   2      358.49      323.14     17.37 o 
  -1   0   2        2.27       -0.28      0.28 o 
   0   0   2     6169.00     5700.00    159.12 o 
   1   0   2     3821.34     3714.34     65.99 o 
   2   0   2      132.92      121.95      3.69 o 
   3   0   2      119.93      125.66      6.16 o 
   4   0   2       76.67       65.24      1.62 o 
   5   0   2      605.69      589.45     10.04 o 
   6   0   2      593.81      564.00      9.75 o 
   7   0   2      167.04      174.12      3.18 o 
   8   0   2       30.66       34.20      1.26 o 
   9   0   2      277.71      275.20      6.20 o 
  10   0   2       44.59       43.41      1.95 o 
  11   0   2      496.16      510.94      8.33 o 
  12   0   2       55.15       54.17      2.32 o 
  13   0   2       22.04       23.24      1.76 o 
  14   0   2       13.37       15.40      1.61 o 
  15   0   2       10.89       14.52      2.41 o 
  16   0   2       10.88       10.46      1.58 o 
  17   0   2        2.29        2.78      2.61 o 
 -18   1   2        0.18        0.17      1.22 o 
 -17   1   2        8.80       11.64      1.34 o 
 -16   1   2       28.75       31.78      1.66 o 
 -15   1   2       10.06       13.65      1.14 o 
 -14   1   2       35.05       36.81      1.64 o 
 -13   1   2        0.66        0.23      0.52 o 
 -12   1   2      129.63      110.33      1.96 o 
 -11   1   2       79.30       81.80      2.08 o 
 -10   1   2       79.22       75.46      1.43 o 
  -9   1   2       27.97       30.81      0.89 o 
  -8   1   2       83.57       90.96      1.45 o 
  -7   1   2      123.51      130.75      1.78 o 
  -6   1   2       95.34      103.09      1.51 o 
  -4   1   2     1500.24     1436.24     15.11 o 
  -3   1   2       69.68       70.28      1.25 o 
  -2   1   2     1091.80     1039.94     16.98 o 
  -1   1   2      322.31      322.24      4.83 o 
   0   1   2     5267.18     5244.46     64.74 o 
   1   1   2      673.77      619.69     18.19 o 
   2   1   2       39.63       35.67      0.85 o 
   3   1   2       33.50       28.85      0.57 o 
   4   1   2       60.16       59.81      0.94 o 
   5   1   2      447.42      442.83      4.68 o 
   6   1   2       11.75       11.40      0.49 o 
   7   1   2       61.82       61.70      1.05 o 
   8   1   2        3.84        3.28      0.40 o 
   9   1   2       74.40       67.23      1.26 o 
  10   1   2        5.79        3.88      0.57 o 
  11   1   2      338.57      331.80      4.41 o 
  12   1   2        2.07        1.50      0.61 o 
  13   1   2        9.58        8.67      0.89 o 
  14   1   2        7.87        9.70      1.13 o 
  15   1   2        8.98        8.49      1.30 o 
  16   1   2        0.66        1.29      1.16 o 
  17   1   2        2.66        3.83      1.55 o 
 -17   2   2       14.11       18.56      1.67 o 
 -16   2   2        0.37       -0.07      0.87 o 
 -15   2   2        1.07        0.84      0.79 o 
 -14   2   2        2.22        2.69      0.89 o 
 -13   2   2       10.88       10.34      1.11 o 
 -12   2   2      331.10      327.59      4.42 o 
 -11   2   2       30.96       32.00      1.19 o 
 -10   2   2      291.98      258.23      3.53 o 
  -9   2   2        8.39        7.80      0.69 o 
  -8   2   2        4.03        3.57      0.71 o 
  -7   2   2      587.79      588.54      7.32 o 
  -6   2   2      265.13      285.15      3.83 o 
  -5   2   2      998.40     1020.71     11.94 o 
  -4   2   2       20.88       23.47      1.89 o 
  -3   2   2        0.35        0.47      0.30 o 
  -2   2   2      973.93     1016.94     14.50 o 
  -1   2   2      367.37      333.05      5.16 o 
   0   2   2      365.84      384.38      6.86 o 
   1   2   2       55.13       49.59      4.02 o 
   2   2   2       14.17        9.84      0.45 o 
   3   2   2       48.37       59.60      1.38 o 
   4   2   2      378.61      340.81      4.70 o 
   5   2   2        2.31        1.25      0.32 o 
   6   2   2       25.27       31.75      0.77 o 
   7   2   2       41.71       46.13      1.10 o 
   8   2   2       14.58       12.77      0.66 o 
   9   2   2       15.37       18.42      0.94 o 
  10   2   2       24.05       23.46      1.03 o 
  11   2   2        9.83       10.25      0.82 o 
  12   2   2        2.02        1.95      0.67 o 
  13   2   2       54.91       60.90      2.38 o 
  14   2   2        3.39        4.79      1.16 o 
  15   2   2        7.46        7.69      1.49 o 
  16   2   2        2.95        2.80      1.50 o 
  17   2   2        6.59        4.17      1.67 o 
 -17   3   2        0.02       -0.41      1.08 o 
 -16   3   2        0.30        0.70      1.05 o 
 -15   3   2        2.23        2.67      1.02 o 
 -14   3   2        0.26       -0.04      0.84 o 
 -13   3   2       36.86       37.25      1.88 o 
 -12   3   2        6.63        5.64      0.90 o 
 -11   3   2       35.86       34.85      1.43 o 
 -10   3   2        6.14        7.13      0.80 o 
  -9   3   2        0.18       -0.49      0.53 o 
  -8   3   2       19.55       22.46      1.06 o 
  -7   3   2        0.15       -0.41      0.41 o 
  -6   3   2       64.24       75.99      1.84 o 
  -5   3   2        0.01        0.37      0.49 o 
  -4   3   2      123.41      140.64      2.80 o 
  -3   3   2      149.34      156.97      3.69 o 
  -2   3   2     1488.79     1643.67     20.93 o 
  -1   3   2     1341.20     1371.48     22.98 o 
   0   3   2      190.43      209.74      3.82 o 
   1   3   2      113.75      111.39      2.77 o 
   2   3   2      224.68      211.79      4.18 o 
   3   3   2       92.52       97.21      2.03 o 
   4   3   2      708.81      755.61     12.79 o 
   5   3   2      446.00      471.21      7.14 o 
   6   3   2      265.77      276.53      4.01 o 
   7   3   2      107.63      111.72      2.37 o 
   8   3   2        8.34        5.97      0.72 o 
   9   3   2       53.75       54.57      1.66 o 
  10   3   2       91.64       80.30      2.41 o 
  11   3   2        0.71        1.61      0.87 o 
  12   3   2       80.66       82.55      2.63 o 
  13   3   2        7.66        8.92      1.12 o 
  14   3   2        0.51       -0.11      0.89 o 
  15   3   2        0.82        0.97      1.49 o 
  16   3   2        0.48        0.13      1.47 o 
 -16   4   2        6.49       10.99      1.62 o 
 -15   4   2        0.01       -0.91      1.06 o 
 -14   4   2        3.30        1.93      1.09 o 
 -13   4   2        0.74        0.37      0.96 o 
 -12   4   2       11.63       13.23      1.71 o 
 -11   4   2       42.85       36.67      1.96 o 
 -10   4   2       20.10       16.81      1.91 o 
  -9   4   2      303.37      303.60      5.79 o 
  -8   4   2        0.01       -0.03      0.64 o 
  -7   4   2      132.86      135.99      3.03 o 
  -6   4   2      493.32      500.93      9.34 o 
  -5   4   2      104.36      102.86      2.49 o 
  -4   4   2      279.81      283.69      5.04 o 
  -3   4   2      148.09      152.67      3.19 o 
  -2   4   2      482.23      522.08      9.75 o 
  -1   4   2        0.47        0.77      0.56 o 
   0   4   2      226.48      223.49      4.28 o 
   1   4   2        3.22        3.22      0.76 o 
   2   4   2     1115.35     1060.30     18.31 o 
   3   4   2       14.51       15.02      1.36 o 
   4   4   2      187.66      195.15      4.78 o 
   5   4   2       10.48       14.82      0.95 o 
   6   4   2       76.14       75.09      2.35 o 
   7   4   2        4.08        0.76      1.58 o 
   8   4   2        0.80       -0.45      0.89 o 
   9   4   2        9.41        7.86      1.42 o 
  10   4   2        1.29        1.05      1.02 o 
  11   4   2        1.20        3.35      1.20 o 
  12   4   2        2.83        0.75      1.12 o 
  13   4   2        8.72        8.57      1.35 o 
  14   4   2        2.63        4.24      1.13 o 
  15   4   2        2.87        3.98      1.21 o 
 -15   5   2        1.33        4.43      1.63 o 
 -14   5   2        1.19        2.99      1.45 o 
 -13   5   2        1.80        6.04      2.04 o 
 -12   5   2        3.00        1.75      1.66 o 
 -11   5   2        4.08        3.10      1.64 o 
 -10   5   2       10.41        9.45      1.92 o 
  -9   5   2        0.01        0.89      1.03 o 
  -8   5   2      167.13      176.84      3.56 o 
  -7   5   2        3.48        3.82      1.22 o 
  -6   5   2      552.37      571.44      9.75 o 
  -5   5   2       18.16       18.86      1.54 o 
  -4   5   2        1.54        1.46      0.75 o 
  -3   5   2       11.53       10.22      0.99 o 
  -2   5   2        4.02        5.18      0.94 o 
  -1   5   2       14.36       16.24      2.45 o 
   0   5   2        0.00        0.38      0.58 o 
   1   5   2        0.11       -0.04      0.52 o 
   2   5   2       75.13       84.60      2.84 o 
   3   5   2        5.13        5.18      0.87 o 
   4   5   2      121.24      109.99      4.63 o 
   5   5   2        1.07        1.44      1.14 o 
   6   5   2      110.49      120.83      4.70 o 
   7   5   2       16.40       18.60      2.28 o 
   8   5   2        0.11        0.14      1.27 o 
   9   5   2       19.36       16.99      2.30 o 
  10   5   2        0.02       -0.50      1.29 o 
  11   5   2        0.73        0.12      2.26 o 
  12   5   2        4.35        4.22      1.66 o 
  13   5   2        0.01        0.47      1.47 o 
  14   5   2        0.49        1.47      1.66 o 
 -14   6   2       15.83       20.48      5.19 o 
 -13   6   2        0.02       -1.38      2.80 o 
 -12   6   2        5.22        7.60      2.21 o 
 -11   6   2        4.21        2.96      1.73 o 
 -10   6   2       13.75        9.84      2.05 o 
  -9   6   2       15.35       13.90      2.27 o 
  -8   6   2      124.95      111.90      7.30 o 
  -7   6   2        3.26        4.76      1.54 o 
  -6   6   2        3.79        2.95      1.32 o 
  -5   6   2        0.07       -0.36      0.88 o 
  -4   6   2       91.11       91.72      4.02 o 
  -3   6   2       31.08       32.15      2.16 o 
  -2   6   2       74.14       66.07      2.66 o 
  -1   6   2        5.36        3.72      1.06 o 
   0   6   2        0.02        0.01      0.88 o 
   1   6   2        0.00       -0.39      0.69 o 
   2   6   2      695.91      675.31     10.00 o 
   3   6   2       87.52       89.22      3.29 o 
   4   6   2      355.21      359.26     10.04 o 
   5   6   2        8.23        7.95      1.82 o 
   6   6   2      125.94      135.05      6.04 o 
   7   6   2       87.55       93.07      4.53 o 
   8   6   2       74.38       74.37      4.09 o 
   9   6   2       39.50       44.08      3.71 o 
  10   6   2        0.07        0.89      1.62 o 
  11   6   2        1.43        1.68      1.74 o 
  12   6   2        2.60        1.79      2.81 o 
  13   6   2        2.12        3.69      3.18 o 
 -13   7   2        1.22        2.46      3.13 o 
 -12   7   2        1.23       -1.09      2.33 o 
 -11   7   2        6.94        6.58      3.24 o 
 -10   7   2        5.75        7.56      3.22 o 
  -9   7   2        2.34        1.75      2.57 o 
  -8   7   2        3.60        3.28      2.53 o 
  -7   7   2        1.39        1.08      2.11 o 
  -6   7   2        1.42        0.94      1.35 o 
  -5   7   2        6.87        7.58      1.80 o 
  -4   7   2      149.76      165.37      6.02 o 
  -3   7   2        0.33        2.50      1.24 o 
  -2   7   2       67.15       76.20      3.18 o 
  -1   7   2        3.10        1.17      1.13 o 
   0   7   2        0.76        0.47      0.93 o 
   1   7   2        1.15        0.23      0.89 o 
   2   7   2       10.32        9.30      1.16 o 
   3   7   2        0.11        1.29      1.18 o 
   4   7   2        0.32       -0.03      1.39 o 
   5   7   2        0.00        1.06      1.40 o 
   6   7   2        2.36        0.52      1.49 o 
   7   7   2        0.13       -0.75      1.47 o 
   8   7   2        9.52       11.83      2.35 o 
   9   7   2        0.91        3.09      2.84 o 
  10   7   2        0.06        2.37      2.67 o 
  11   7   2        0.02        1.83      2.90 o 
  12   7   2        0.64        2.83      3.14 o 
 -11   8   2        0.01        2.29      3.12 o 
 -10   8   2        7.07        8.22      3.53 o 
  -9   8   2        0.77       -0.08      2.62 o 
  -8   8   2        7.84        6.98      3.20 o 
  -7   8   2        2.79        1.09      2.45 o 
  -6   8   2        0.19       -0.05      2.14 o 
  -5   8   2        0.04        0.07      2.20 o 
  -4   8   2       15.10       12.12      2.33 o 
  -3   8   2        0.00       -1.41      1.41 o 
  -2   8   2       52.50       55.59      2.91 o 
  -1   8   2        0.21        0.57      1.01 o 
   0   8   2        3.47        4.71      1.23 o 
   1   8   2        2.38        0.57      1.28 o 
   2   8   2       21.08       23.50      3.82 o 
   3   8   2        3.67        5.84      2.80 o 
   4   8   2        0.44        0.53      1.39 o 
   5   8   2        0.77        1.05      1.40 o 
   6   8   2        0.62        1.13      1.40 o 
   7   8   2        1.96        2.24      2.64 o 
   8   8   2        8.18        9.69      3.66 o 
   9   8   2        6.26        3.61      3.19 o 
  10   8   2        0.02        0.24      3.15 o 
  -8   9   2        6.21        8.34      3.88 o 
  -7   9   2        0.23        2.60      3.00 o 
  -6   9   2        2.30        1.66      2.99 o 
  -5   9   2        4.44        2.97      2.93 o 
  -4   9   2        0.35        0.88      1.84 o 
  -3   9   2        5.62        9.36      2.17 o 
  -2   9   2        0.33       -0.75      1.18 o 
  -1   9   2        0.45        0.94      1.29 o 
   0   9   2        8.08        8.80      2.25 o 
   1   9   2        8.33        8.13      3.05 o 
   2   9   2       26.67       27.89      3.50 o 
   3   9   2       16.01       20.44      3.14 o 
   4   9   2        2.53        0.46      1.94 o 
   5   9   2        0.93        0.24      1.95 o 
   6   9   2        4.89        2.12      2.26 o 
   7   9   2        0.57        2.97      2.37 o 
  -1  10   2        0.83        0.58      2.17 o 
   0  10   2        0.46        3.39      2.41 o 
 -18   1   3        2.23        1.52      1.37 o 
 -17   1   3       15.14       17.21      1.36 o 
 -16   1   3        5.51        6.71      1.03 o 
 -15   1   3       42.47       46.33      1.59 o 
 -14   1   3        8.33        7.11      0.71 o 
 -13   1   3       58.56       56.95      1.41 o 
 -12   1   3       34.64       33.08      1.16 o 
 -11   1   3       20.74       26.65      0.99 o 
 -10   1   3        0.19       -0.08      0.41 o 
  -9   1   3       60.32       53.36      1.19 o 
  -8   1   3       84.49       81.31      1.36 o 
  -7   1   3      248.06      290.27      3.54 o 
  -6   1   3      211.51      210.23      2.50 o 
  -5   1   3      974.03      981.53     11.48 o 
  -4   1   3       43.58       49.57      1.15 o 
  -3   1   3      593.01      589.04      6.88 o 
  -2   1   3     1420.33     1415.31     19.14 o 
  -1   1   3    19733.81    18592.27    228.65 o 
   0   1   3     8758.47     8610.44     97.12 o 
   1   1   3     8950.67     8818.99    108.95 o 
   2   1   3     1277.00     1294.93     20.92 o 
   3   1   3       77.01       73.52      4.02 o 
   4   1   3      499.73      526.04      5.46 o 
   5   1   3       25.24       33.99      0.68 o 
   6   1   3      234.02      239.57      2.66 o 
   7   1   3       14.30       14.34      0.61 o 
   8   1   3        8.22        7.87      0.54 o 
   9   1   3       33.58       32.08      1.10 o 
  10   1   3       10.06        9.22      0.77 o 
  11   1   3       66.90       66.87      1.61 o 
  12   1   3        3.53        2.98      0.72 o 
  13   1   3        7.55        7.89      1.09 o 
  14   1   3        0.25       -0.25      0.93 o 
  15   1   3        2.21        2.72      1.14 o 
  16   1   3       11.60       13.24      1.54 o 
 -18   2   3        0.26       -0.92      1.11 o 
 -17   2   3        7.63        7.69      1.33 o 
 -16   2   3        2.27        2.28      0.95 o 
 -15   2   3        0.33       -0.83      0.83 o 
 -14   2   3       11.24        8.43      1.09 o 
 -13   2   3       27.37       20.32      1.60 o 
 -12   2   3       26.47       25.50      1.58 o 
 -11   2   3      595.06      575.72      6.94 o 
 -10   2   3       40.99       42.74      1.58 o 
  -9   2   3      786.84      765.60      9.33 o 
  -8   2   3      152.68      162.82      2.65 o 
  -7   2   3      164.63      164.46      2.58 o 
  -6   2   3       17.19       17.12      0.74 o 
  -5   2   3      108.97      118.55      3.60 o 
  -4   2   3        8.03        8.47      1.22 o 
  -3   2   3      893.45     1022.35     16.79 o 
  -2   2   3      947.52      970.64     14.01 o 
  -1   2   3      241.52      266.19      5.12 o 
   0   2   3     2217.12     2275.82     44.44 o 
   2   2   3       13.79       12.51      0.54 o 
   3   2   3      181.21      198.90      3.71 o 
   4   2   3       18.25       13.25      1.26 o 
   5   2   3       92.81       82.52      1.65 o 
   6   2   3        0.99        0.49      0.41 o 
   7   2   3      143.63      148.71      2.38 o 
   8   2   3        6.59        7.01      0.65 o 
   9   2   3        0.00       -0.02      0.49 o 
  10   2   3       22.82       21.52      1.01 o 
  11   2   3       33.35       35.99      1.41 o 
  12   2   3       43.72       41.65      1.66 o 
  13   2   3        2.90        2.75      1.30 o 
  14   2   3        4.08        2.08      1.21 o 
  15   2   3        2.41        3.78      1.44 o 
  16   2   3        0.70        1.46      1.42 o 
 -17   3   3        2.77        0.55      1.12 o 
 -16   3   3        0.49        0.74      1.04 o 
 -15   3   3       11.53       12.06      1.35 o 
 -14   3   3        1.03        0.95      0.85 o 
 -13   3   3        0.04       -0.40      0.77 o 
 -12   3   3        2.12        0.56      0.70 o 
 -11   3   3        2.29        1.01      0.67 o 
 -10   3   3       68.86       67.02      1.75 o 
  -9   3   3      152.24      151.98      2.67 o 
  -8   3   3       49.26       51.23      1.48 o 
  -7   3   3        1.50        1.09      0.38 o 
  -6   3   3        0.42        0.05      0.39 o 
  -5   3   3     1169.79     1208.54     17.57 o 
  -4   3   3      167.79      172.98      3.23 o 
  -3   3   3      197.14      195.66      4.04 o 
  -2   3   3        4.23        3.57      0.46 o 
  -1   3   3        1.42        4.24      0.55 o 
   0   3   3      101.16      100.56      2.27 o 
   1   3   3        0.07        0.27      0.29 o 
   2   3   3       10.13        9.51      0.65 o 
   3   3   3      115.86      106.78      2.06 o 
   4   3   3       52.18       44.97      1.09 o 
   5   3   3        3.50        5.00      0.62 o 
   6   3   3       80.47       81.11      1.83 o 
   7   3   3        6.83        6.76      0.68 o 
   8   3   3      138.72      131.35      2.99 o 
   9   3   3       11.03       10.62      1.15 o 
  10   3   3       52.85       45.64      1.95 o 
  11   3   3        0.15        0.70      0.75 o 
  12   3   3        9.78       10.67      1.15 o 
  13   3   3        3.64        3.46      1.14 o 
  14   3   3        8.92        8.92      1.43 o 
  15   3   3        1.51        1.38      1.44 o 
  16   3   3        2.44        1.56      1.48 o 
 -16   4   3        0.16       -0.72      1.19 o 
 -15   4   3       13.60       16.63      1.70 o 
 -14   4   3        0.82        2.08      0.99 o 
 -13   4   3        1.39        1.89      1.39 o 
 -12   4   3        6.07        6.18      0.98 o 
 -11   4   3        7.45        6.00      1.04 o 
 -10   4   3       10.58       10.06      1.28 o 
  -9   4   3      192.01      194.02      4.26 o 
  -8   4   3      122.64      122.45      2.70 o 
  -7   4   3      115.04      105.38      3.66 o 
  -6   4   3       75.38       78.02      2.17 o 
  -5   4   3      201.68      203.40      4.72 o 
  -4   4   3      137.11      145.38      6.83 o 
  -3   4   3      162.98      182.63      4.20 o 
  -2   4   3      165.48      147.68      4.36 o 
  -1   4   3      145.21      174.33      3.61 o 
   0   4   3        6.83        7.29      0.81 o 
   1   4   3      990.10     1038.64     18.28 o 
   2   4   3       70.39       80.39      2.26 o 
   3   4   3       80.04       79.67      3.63 o 
   4   4   3       26.22       26.16      1.07 o 
   5   4   3       60.24       64.91      3.09 o 
   6   4   3        0.04       -0.88      0.88 o 
   7   4   3       14.05       15.26      1.59 o 
   8   4   3        1.19        0.15      2.11 o 
   9   4   3        7.36        5.14      1.34 o 
  10   4   3       13.32       16.95      2.13 o 
  11   4   3        0.26        1.72      1.36 o 
  12   4   3        3.42        1.23      1.95 o 
  13   4   3        3.59        3.70      1.30 o 
  14   4   3        4.36        6.80      1.37 o 
  15   4   3        0.10        3.02      2.04 o 
 -16   5   3        1.36        2.95      1.69 o 
 -15   5   3       13.33       17.70      2.21 o 
 -14   5   3        0.05       -0.99      1.40 o 
 -13   5   3        4.32        5.59      1.89 o 
 -12   5   3       14.94       13.43      2.49 o 
 -11   5   3        1.37        3.10      1.67 o 
 -10   5   3       34.12       31.40      2.33 o 
  -9   5   3      204.85      193.77      4.39 o 
  -8   5   3       35.99       33.88      1.90 o 
  -7   5   3      221.72      217.89      6.83 o 
  -6   5   3       47.01       50.52      1.97 o 
  -5   5   3       38.79       39.50      1.79 o 
  -4   5   3       87.12       90.96      3.67 o 
  -3   5   3       18.35       16.96      1.47 o 
  -2   5   3       60.23       55.07      2.24 o 
  -1   5   3       80.41       77.81      2.68 o 
   0   5   3      107.76      110.01      3.16 o 
   1   5   3        2.11        1.28      0.67 o 
   2   5   3      124.45      127.80      2.76 o 
   3   5   3       20.69       23.23      1.49 o 
   4   5   3       32.10       29.74      2.69 o 
   5   5   3        1.27       -1.19      1.19 o 
   6   5   3       24.17       19.58      2.36 o 
   7   5   3      169.28      162.73      5.83 o 
   8   5   3        5.14        4.60      1.64 o 
   9   5   3       75.67       68.49      3.76 o 
  10   5   3        4.20        2.59      1.62 o 
  11   5   3        0.06        0.24      1.50 o 
  12   5   3        0.05        1.79      2.23 o 
  13   5   3       18.84       23.01      2.71 o 
  14   5   3        0.12        1.08      1.69 o 
 -14   6   3        4.05       10.16      2.66 o 
 -13   6   3        4.31        7.94      4.82 o 
 -12   6   3        0.64        0.06      1.96 o 
 -11   6   3       17.56       20.95      2.82 o 
 -10   6   3        0.15       -1.22      1.33 o 
  -9   6   3        3.83        4.26      1.69 o 
  -8   6   3       30.68       33.42      2.03 o 
  -7   6   3        6.25        4.47      1.55 o 
  -6   6   3       28.14       28.81      2.69 o 
  -5   6   3       52.66       55.41      4.54 o 
  -4   6   3       18.73       18.18      3.13 o 
  -3   6   3      115.59      104.86      4.40 o 
  -2   6   3        1.04        1.38      0.95 o 
  -1   6   3        0.02       -0.71      0.71 o 
   0   6   3       52.34       45.44      2.21 o 
   1   6   3       12.72       10.92      1.16 o 
   2   6   3       73.69       78.69      3.54 o 
   3   6   3       88.62       89.78      3.49 o 
   4   6   3       28.26       27.29      2.79 o 
   5   6   3       53.98       58.24      3.76 o 
   6   6   3       32.90       35.34      3.19 o 
   7   6   3       94.75       98.25      4.77 o 
   8   6   3       37.36       38.77      3.47 o 
   9   6   3       19.51       18.50      2.71 o 
  10   6   3       12.22        7.14      2.50 o 
  11   6   3        2.41        2.25      1.95 o 
  12   6   3        0.04       -0.60      1.92 o 
  13   6   3        0.20       -0.55      2.96 o 
 -13   7   3        6.35        5.52      3.34 o 
 -12   7   3        0.24       -1.18      2.62 o 
 -11   7   3        2.94        7.63      3.28 o 
 -10   7   3       10.09        8.37      3.21 o 
  -9   7   3        7.23        8.52      3.19 o 
  -8   7   3        0.06       -1.04      2.18 o 
  -7   7   3        1.40        0.85      1.43 o 
  -6   7   3        0.00        0.63      1.34 o 
  -5   7   3       59.41       56.49      3.89 o 
  -4   7   3       32.58       30.77      2.98 o 
  -3   7   3      198.96      175.15      5.06 o 
  -2   7   3       42.10       50.03      2.98 o 
  -1   7   3       55.09       60.03      2.86 o 
   0   7   3        1.28        1.40      1.09 o 
   1   7   3        4.57        3.56      1.07 o 
   2   7   3        0.03       -0.68      1.03 o 
   3   7   3        0.53       -0.78      1.03 o 
   4   7   3        1.31        1.00      1.25 o 
   5   7   3        1.04        1.09      2.03 o 
   6   7   3        0.30       -1.07      1.73 o 
   7   7   3        9.52       10.38      4.84 o 
   8   7   3        1.09        1.85      1.79 o 
   9   7   3       29.36       33.31      3.62 o 
  10   7   3        1.49        2.61      2.87 o 
  11   7   3        0.03        1.23      3.00 o 
 -11   8   3        6.41        7.33      3.59 o 
 -10   8   3        0.25        0.06      2.42 o 
  -9   8   3       22.96       20.85      4.41 o 
  -8   8   3        2.96        6.32      3.00 o 
  -7   8   3        0.47        0.55      2.33 o 
  -6   8   3        0.23        0.93      2.40 o 
  -5   8   3        4.43        3.07      1.70 o 
  -4   8   3        0.13        0.58      1.48 o 
  -3   8   3       21.71       21.41      2.80 o 
  -2   8   3        3.59        2.54      1.41 o 
  -1   8   3        0.00        0.23      1.01 o 
   0   8   3        0.47        0.63      1.25 o 
   1   8   3        1.09       -1.56      2.30 o 
   2   8   3        3.29        8.64      2.17 o 
   3   8   3       27.26       27.02      2.61 o 
   4   8   3        1.16        0.42      1.35 o 
   5   8   3        0.70        0.73      1.40 o 
   6   8   3        8.88        7.86      2.09 o 
   7   8   3        1.29       -0.82      1.47 o 
   8   8   3        2.41        2.54      2.87 o 
   9   8   3        0.00       -0.66      2.75 o 
  -8   9   3        0.10        0.10      2.77 o 
  -7   9   3        0.56        1.26      2.79 o 
  -6   9   3        0.10        3.86      3.05 o 
  -5   9   3        1.37        0.52      2.98 o 
  -4   9   3        0.00       -1.41      1.70 o 
  -3   9   3        0.36       -1.31      1.31 o 
  -2   9   3        0.52        1.43      1.28 o 
  -1   9   3        2.14        0.83      1.77 o 
   0   9   3        7.79        6.83      2.32 o 
   1   9   3        7.79        7.92      2.39 o 
   2   9   3        9.60       15.76      2.95 o 
   3   9   3        0.89        1.69      1.98 o 
   4   9   3        0.82        0.98      1.96 o 
   5   9   3        0.27        0.40      3.30 o 
   6   9   3        0.08        0.60      2.09 o 
 -18   0   4        2.64        6.22      1.77 o 
 -17   0   4       12.92       12.97      1.48 o 
 -16   0   4       92.88      107.64      5.17 o 
 -15   0   4        1.37        0.74      0.91 o 
 -14   0   4       76.14       71.20      2.33 o 
 -13   0   4        0.89        0.40      0.71 o 
 -12   0   4      466.44      441.50      6.59 o 
 -11   0   4       31.78       35.01      1.66 o 
 -10   0   4       23.12       25.13      2.02 o 
  -9   0   4        0.03       -0.08      0.26 o 
  -8   0   4       50.62       62.38      1.66 o 
  -7   0   4     1087.81     1129.32     16.21 o 
  -6   0   4     1164.61     1178.14     19.32 o 
  -5   0   4     2737.23     2669.21     42.70 o 
  -4   0   4     5741.92     5554.01    107.03 o 
  -3   0   4      278.09      291.84      5.12 o 
  -2   0   4     5091.08     5008.91     68.70 o 
  -1   0   4     1813.64     1630.32     26.17 o 
   0   0   4    10606.11    10498.16    205.14 o 
   1   0   4      134.87      136.64      3.29 o 
   2   0   4        0.00        2.83      0.69 o 
   3   0   4      256.05      249.65      4.55 o 
   4   0   4      123.65      138.81      5.45 o 
   5   0   4       32.22       34.42      1.21 o 
   6   0   4      585.65      583.53      8.78 o 
   7   0   4       57.14       62.61      1.70 o 
   8   0   4       46.40       47.65      1.58 o 
   9   0   4      998.41     1037.75     15.33 o 
  10   0   4      629.80      615.90     11.19 o 
  11   0   4      782.12      817.72     14.49 o 
  12   0   4       10.16        8.95      1.34 o 
  13   0   4       19.73       17.30      1.82 o 
  14   0   4       12.75       12.41      2.10 o 
  15   0   4        1.19        3.29      1.47 o 
  16   0   4        1.01        2.82      2.60 o 
 -18   1   4        3.96        3.65      1.32 o 
 -17   1   4        0.00       -0.90      0.98 o 
 -16   1   4        3.59        3.92      0.93 o 
 -15   1   4        0.25        0.24      0.58 o 
 -14   1   4        5.05        3.80      0.64 o 
 -13   1   4       22.13       22.52      1.02 o 
 -12   1   4      465.01      431.37      5.12 o 
 -11   1   4       10.27        8.94      0.68 o 
 -10   1   4       95.33       76.12      1.52 o 
  -9   1   4       71.43       66.83      1.36 o 
  -8   1   4       69.79       88.71      1.35 o 
  -7   1   4      120.51      114.38      1.57 o 
  -6   1   4     1996.88     2075.93     19.30 o 
  -5   1   4       19.45       24.57      0.68 o 
  -4   1   4        3.19        1.80      0.75 o 
  -3   1   4      226.98      228.41      2.87 o 
  -2   1   4     1406.36     1347.79     15.28 o 
  -1   1   4     3192.72     3182.55     39.09 o 
   0   1   4    21993.83    20612.08    253.65 o 
   1   1   4     2144.88     2135.49     24.21 o 
   2   1   4      897.44      892.82     11.35 o 
   3   1   4       27.29       33.00      0.83 o 
   4   1   4        0.44        0.40      0.28 o 
   5   1   4      388.16      421.17      4.82 o 
   6   1   4      310.51      306.97      3.51 o 
   7   1   4        9.19       11.22      0.57 o 
   8   1   4       53.89       52.14      1.61 o 
   9   1   4        0.37        0.91      0.53 o 
  10   1   4        9.28        7.28      0.74 o 
  11   1   4       38.83       40.92      1.41 o 
  12   1   4       24.49       25.83      1.22 o 
  13   1   4        0.61        0.18      0.95 o 
  14   1   4        0.22       -0.08      1.25 o 
  15   1   4        2.78        0.88      1.14 o 
  16   1   4        0.00        1.74      1.22 o 
 -18   2   4        4.52        7.91      1.41 o 
 -17   2   4        0.27        0.15      0.93 o 
 -16   2   4        8.52        9.83      1.15 o 
 -15   2   4        1.64        1.60      0.91 o 
 -14   2   4       13.84       11.67      1.38 o 
 -13   2   4        9.71       10.42      1.00 o 
 -12   2   4       70.48       82.27      2.03 o 
 -11   2   4        3.12        3.58      0.67 o 
 -10   2   4      660.49      653.18      8.41 o 
  -9   2   4       66.77       71.86      1.43 o 
  -8   2   4       18.70       22.78      1.00 o 
  -7   2   4      454.30      462.23      5.97 o 
  -6   2   4       41.55       50.10      1.95 o 
  -5   2   4      100.33      102.74      3.00 o 
  -4   2   4       17.67       15.73      0.81 o 
  -3   2   4      852.99      801.72     46.01 o 
  -2   2   4     2269.81     2397.92     33.59 o 
  -1   2   4      886.95      935.92     17.20 o 
   0   2   4      214.63      188.57      3.13 o 
   1   2   4       83.20       88.50      1.77 o 
   2   2   4      453.17      444.24      8.00 o 
   3   2   4      375.33      392.27      8.71 o 
   4   2   4     2583.75     2727.79     37.79 o 
   5   2   4      592.18      620.27      8.16 o 
   6   2   4      589.77      615.93      8.20 o 
   7   2   4       10.50       11.67      0.70 o 
   8   2   4        4.75        4.57      0.59 o 
   9   2   4       14.03       13.32      0.90 o 
  10   2   4        1.70        1.45      0.70 o 
  11   2   4        0.73        1.20      0.77 o 
  12   2   4        3.93        3.56      0.87 o 
  13   2   4        1.76        1.80      1.21 o 
  14   2   4        0.02       -0.36      1.20 o 
  15   2   4        9.03        9.88      1.67 o 
  16   2   4        2.12        2.37      1.50 o 
 -17   3   4        0.45        1.44      1.12 o 
 -16   3   4        3.78        6.05      1.22 o 
 -15   3   4        1.95        2.44      0.97 o 
 -14   3   4       32.51       30.07      1.72 o 
 -13   3   4       60.18       58.30      1.89 o 
 -12   3   4       24.80       25.41      1.35 o 
 -11   3   4       35.47       32.36      1.44 o 
 -10   3   4        3.46        3.62      0.77 o 
  -9   3   4       27.53       22.27      1.12 o 
  -8   3   4        0.04       -0.41      0.41 o 
  -7   3   4       96.89       86.80      1.88 o 
  -6   3   4      863.19      888.11     10.63 o 
  -5   3   4        0.00        0.29      0.44 o 
  -4   3   4       18.43       21.01      0.96 o 
  -3   3   4        8.22        7.48      1.04 o 
  -2   3   4     1183.05     1154.59     16.81 o 
  -1   3   4       42.92       41.71      1.74 o 
   1   3   4      102.00       94.45      2.20 o 
   2   3   4       97.06      101.35      3.16 o 
   3   3   4       47.33       45.12      1.19 o 
   4   3   4       65.85       59.86      2.29 o 
   5   3   4      354.76      380.42      6.92 o 
   6   3   4      169.28      179.46      3.91 o 
   7   3   4        0.20        0.91      0.72 o 
   8   3   4        0.09       -0.40      0.74 o 
   9   3   4      125.89      110.35      3.17 o 
  10   3   4       10.34       11.90      1.42 o 
  11   3   4        6.31        7.09      1.12 o 
  12   3   4       15.75       13.80      1.58 o 
  13   3   4        9.76       11.38      1.59 o 
  14   3   4        1.44       -0.91      2.11 o 
  15   3   4        1.51        1.95      1.73 o 
 -17   4   4        6.32        2.90      2.18 o 
 -16   4   4        2.04        1.52      1.26 o 
 -15   4   4        2.85        3.73      1.14 o 
 -14   4   4        0.02       -0.26      0.88 o 
 -13   4   4        3.29        2.68      0.92 o 
 -12   4   4       14.12       14.79      1.15 o 
 -11   4   4       26.37       31.29      1.66 o 
 -10   4   4       25.42       24.26      2.13 o 
  -9   4   4        0.32        1.14      0.94 o 
  -8   4   4      854.99      830.38     13.06 o 
  -7   4   4       27.19       30.55      1.99 o 
  -6   4   4       58.50       58.61      1.86 o 
  -5   4   4       43.02       41.03      1.49 o 
  -4   4   4      302.65      289.09      6.05 o 
  -3   4   4      189.49      216.57      4.76 o 
  -2   4   4       14.21       10.16      1.32 o 
  -1   4   4       13.76       10.42      0.94 o 
   0   4   4      148.69      160.97      3.47 o 
   1   4   4       27.54       14.50      5.79 o 
   2   4   4      382.19      390.06      7.31 o 
   3   4   4       15.33       14.56      0.90 o 
   4   4   4       10.60       12.39      1.71 o 
   5   4   4      164.19      160.12      5.34 o 
   6   4   4       82.75       84.45      2.72 o 
   7   4   4        0.20       -0.78      0.89 o 
   8   4   4      127.93      114.67      4.15 o 
   9   4   4        7.84        3.98      1.30 o 
  10   4   4        2.89        2.00      1.23 o 
  11   4   4        2.50        4.80      1.50 o 
  12   4   4        0.87        0.60      1.37 o 
  13   4   4        1.25        2.40      1.19 o 
  14   4   4        1.80        4.57      1.53 o 
  15   4   4       11.06       12.25      2.36 o 
 -16   5   4        0.03        0.27      1.30 o 
 -15   5   4        0.06        1.07      1.43 o 
 -14   5   4        4.73        5.77      2.07 o 
 -13   5   4        2.43        1.15      1.57 o 
 -12   5   4       18.11       16.42      2.00 o 
 -11   5   4        4.82        3.42      1.36 o 
 -10   5   4       56.56       51.92      2.50 o 
  -9   5   4        0.31       -0.58      1.03 o 
  -8   5   4       26.28       25.37      1.94 o 
  -7   5   4        9.97        9.37      1.40 o 
  -6   5   4       56.06       55.21      2.45 o 
  -5   5   4        0.55       -0.30      0.93 o 
  -4   5   4        1.35        1.37      0.80 o 
  -3   5   4        0.43       -0.81      0.81 o 
  -2   5   4        0.01       -0.60      0.60 o 
  -1   5   4        0.94        1.76      0.67 o 
   0   5   4       11.05        9.12      1.06 o 
   1   5   4        3.08        1.77      0.76 o 
   2   5   4      331.16      312.70      6.43 o 
   3   5   4      352.39      349.22      7.77 o 
   4   5   4       43.62       46.49      3.42 o 
   5   5   4       94.63       92.65      4.17 o 
   6   5   4       30.29       29.97      2.81 o 
   7   5   4       11.47       12.64      2.07 o 
   8   5   4        5.15        4.27      1.53 o 
   9   5   4        4.49        4.52      1.68 o 
  10   5   4        0.84        0.23      1.41 o 
  11   5   4        4.07        4.71      1.77 o 
  12   5   4        0.25       -0.15      1.48 o 
  13   5   4        1.81        0.98      1.69 o 
  14   5   4        0.17        1.76      1.90 o 
 -14   6   4        2.22        3.78      2.19 o 
 -13   6   4        0.02        2.23      1.82 o 
 -12   6   4        0.05       -0.53      1.49 o 
 -11   6   4        8.10        6.62      1.96 o 
 -10   6   4       16.96       18.65      2.04 o 
  -9   6   4        7.66        6.61      1.27 o 
  -8   6   4        0.18        1.97      1.14 o 
  -7   6   4       23.19       22.44      2.01 o 
  -6   6   4        0.20        0.76      3.15 o 
  -5   6   4       22.53       26.26      2.54 o 
  -4   6   4        0.27        1.61      1.25 o 
  -3   6   4       37.10       33.29      2.80 o 
  -2   6   4        0.05        0.01      0.88 o 
  -1   6   4        3.25        2.23      1.01 o 
   0   6   4        2.79        1.77      0.98 o 
   1   6   4        6.34        5.72      0.93 o 
   2   6   4       12.83       11.84      1.68 o 
   3   6   4        2.41        3.04      1.18 o 
   4   6   4       10.95        8.25      1.48 o 
   5   6   4        0.53        1.42      1.05 o 
   6   6   4        0.00        1.48      1.42 o 
   7   6   4       45.37       44.98      3.69 o 
   8   6   4        0.93        0.99      2.60 o 
   9   6   4        4.12        3.17      1.79 o 
  10   6   4        0.77       -1.24      1.62 o 
  11   6   4        1.28        3.54      2.46 o 
  12   6   4        0.21        1.74      2.04 o 
  13   6   4        8.75       14.84      4.45 o 
 -13   7   4        0.08        0.96      3.08 o 
 -12   7   4        1.24        0.10      2.72 o 
 -11   7   4        0.66       -2.18      2.31 o 
 -10   7   4       44.93       52.15      6.31 o 
  -9   7   4        6.73        5.33      2.87 o 
  -8   7   4       11.13       14.98      3.53 o 
  -7   7   4        2.93        2.95      1.71 o 
  -6   7   4        2.33        3.24      1.60 o 
  -5   7   4       15.33       20.32      2.53 o 
  -4   7   4       41.23       44.01      3.48 o 
  -3   7   4        0.19       -1.26      1.26 o 
  -2   7   4        0.37       -0.34      1.10 o 
  -1   7   4       17.74       20.89      2.03 o 
   0   7   4       24.31       25.02      1.81 o 
   1   7   4        8.42        6.35      1.55 o 
   2   7   4        0.00        0.28      1.08 o 
   3   7   4        7.71        8.19      1.64 o 
   4   7   4        0.06        0.86      1.21 o 
   5   7   4       13.78       16.25      2.12 o 
   6   7   4        0.17        1.90      1.33 o 
   7   7   4       20.22       18.92      2.40 o 
   8   7   4        0.00        2.68      1.87 o 
   9   7   4        0.33        3.24      2.17 o 
  10   7   4        0.28       -0.12      1.98 o 
  11   7   4        0.59        3.13      3.09 o 
 -11   8   4        1.14        2.77      3.25 o 
 -10   8   4        0.00        2.32      2.99 o 
  -9   8   4        0.39        3.42      2.92 o 
  -8   8   4        2.64        2.57      2.91 o 
  -7   8   4        0.30       -1.94      1.94 o 
  -6   8   4        3.71        4.03      3.06 o 
  -5   8   4       12.14       10.88      2.25 o 
  -4   8   4        5.11        5.58      1.87 o 
  -3   8   4       40.57       44.16      3.76 o 
  -2   8   4        2.06        2.57      1.50 o 
  -1   8   4        7.09        6.50      1.65 o 
   0   8   4        6.35        3.95      1.86 o 
   1   8   4        5.33        5.83      2.14 o 
   2   8   4        1.04        0.90      1.38 o 
   3   8   4       10.52       19.06      2.36 o 
   4   8   4        5.09        5.87      1.72 o 
   5   8   4        0.46        0.91      1.43 o 
   6   8   4        0.31        0.57      2.15 o 
   7   8   4        4.18        4.36      1.83 o 
   8   8   4        0.38        0.02      2.07 o 
   9   8   4        2.99        1.70      2.25 o 
  -8   9   4        1.74       -1.78      2.71 o 
  -7   9   4        0.01       -0.05      2.67 o 
  -6   9   4        0.52        2.06      2.67 o 
  -5   9   4        1.20        3.53      1.98 o 
  -4   9   4        0.10       -0.64      1.72 o 
  -3   9   4        2.84        5.67      2.19 o 
  -2   9   4        1.70        4.33      3.00 o 
  -1   9   4        3.78        5.03      2.18 o 
   0   9   4        0.03        0.90      1.96 o 
   1   9   4        0.54        2.85      2.67 o 
   2   9   4        0.04       -1.77      1.77 o 
   3   9   4        0.23        0.72      2.98 o 
   4   9   4        0.88        1.48      1.87 o 
   5   9   4        0.01       -1.31      1.57 o 
   6   9   4        1.25       -0.27      2.04 o 
 -18   1   5        0.65        1.08      1.15 o 
 -17   1   5       11.32       11.64      1.36 o 
 -16   1   5        1.21        1.55      0.77 o 
 -15   1   5       31.29       31.86      1.17 o 
 -14   1   5        0.43       -0.21      0.55 o 
 -13   1   5       40.84       40.30      1.25 o 
 -12   1   5       99.13       95.77      1.79 o 
 -11   1   5        5.97        6.53      0.63 o 
 -10   1   5       44.84       41.30      1.15 o 
  -9   1   5       16.62       16.21      0.74 o 
  -8   1   5       54.87       52.93      1.03 o 
  -7   1   5      407.31      432.92      4.78 o 
  -6   1   5       18.53       20.23      0.77 o 
  -5   1   5      580.43      589.62      6.57 o 
  -4   1   5       32.96       34.94      2.11 o 
  -3   1   5      137.89      156.64      2.35 o 
  -2   1   5     1570.03     1555.35     16.32 o 
  -1   1   5      674.97      667.52      7.77 o 
   0   1   5     2601.96     2487.55     30.66 o 
   1   1   5       65.48       64.56      1.10 o 
   2   1   5       30.43       25.58      0.65 o 
   3   1   5        6.91        6.61      0.38 o 
   4   1   5      548.64      533.82      7.09 o 
   5   1   5       31.22       35.96      0.96 o 
   6   1   5       13.02       19.29      0.61 o 
   7   1   5        1.26        0.97      0.47 o 
   8   1   5       18.04       17.70      0.86 o 
   9   1   5       72.53       68.66      1.53 o 
  10   1   5        0.11        0.15      0.63 o 
  11   1   5       88.69       92.95      2.21 o 
  12   1   5        0.54        0.79      0.92 o 
  13   1   5       13.29       11.50      1.35 o 
  14   1   5        0.97        2.16      1.11 o 
  15   1   5        2.52        1.48      1.21 o 
  16   1   5        5.33        6.51      1.54 o 
 -18   2   5        2.25        2.09      1.10 o 
 -17   2   5        0.05        1.15      0.98 o 
 -16   2   5        0.00        0.49      0.95 o 
 -15   2   5        0.28       -0.19      0.78 o 
 -14   2   5       12.36       13.63      1.12 o 
 -13   2   5       73.47       67.87      1.95 o 
 -12   2   5       25.94       27.89      1.37 o 
 -11   2   5      292.55      269.92      4.22 o 
 -10   2   5        2.15        2.82      0.43 o 
  -9   2   5       57.19       59.54      1.27 o 
  -8   2   5       15.46       15.37      0.96 o 
  -7   2   5       39.23       37.40      1.14 o 
  -6   2   5       80.06       77.18      1.68 o 
  -5   2   5        0.14        0.34      0.36 o 
  -4   2   5      218.50      219.70      3.31 o 
  -3   2   5      173.96      177.40      2.83 o 
  -2   2   5     1800.37     1934.62     31.06 o 
  -1   2   5      106.55      129.46      2.13 o 
   0   2   5        0.62        0.22      0.35 o 
   1   2   5       55.11       54.97      1.23 o 
   2   2   5       14.31       13.91      0.99 o 
   3   2   5      472.01      514.58      6.99 o 
   4   2   5      147.73      147.97      2.41 o 
   5   2   5      101.84      100.55      1.92 o 
   6   2   5        7.40        5.18      0.60 o 
   7   2   5        4.99        2.97      0.58 o 
   8   2   5        7.34        7.02      0.88 o 
   9   2   5       93.52       92.16      2.37 o 
  10   2   5        0.21        0.46      0.79 o 
  11   2   5       86.25       89.58      2.50 o 
  12   2   5        0.22        1.04      0.96 o 
  13   2   5        3.09        2.01      2.93 o 
  14   2   5        3.42        2.12      1.60 o 
  15   2   5        0.11       -0.89      1.60 o 
 -17   3   5        7.85       10.09      1.45 o 
 -16   3   5        0.51        1.96      1.06 o 
 -15   3   5        0.57        0.13      0.90 o 
 -14   3   5        1.17        0.95      0.83 o 
 -13   3   5       40.57       36.97      1.65 o 
 -12   3   5        0.18       -0.69      0.70 o 
 -11   3   5       86.60       87.01      2.12 o 
 -10   3   5       27.01       28.90      1.34 o 
  -9   3   5       23.88       23.52      1.18 o 
  -8   3   5      205.90      205.59      3.58 o 
  -7   3   5       22.39       21.13      0.87 o 
  -6   3   5      317.26      317.83      4.60 o 
  -5   3   5        1.81        2.20      0.52 o 
  -4   3   5        2.49        3.12      1.24 o 
  -3   3   5      397.03      431.41      8.22 o 
  -2   3   5       69.70       89.48      2.09 o 
   0   3   5       76.79       84.93      2.40 o 
   1   3   5      182.09      172.23      3.17 o 
   2   3   5       61.44       63.92      1.45 o 
   3   3   5       58.97       63.40      1.82 o 
   4   3   5       88.87       74.32      2.69 o 
   5   3   5      128.94      132.91      4.08 o 
   6   3   5        0.39        1.58      0.71 o 
   7   3   5        3.78        4.28      0.93 o 
   8   3   5       77.57       73.40      2.14 o 
   9   3   5       10.99        9.01      1.09 o 
  10   3   5       23.23       19.31      1.68 o 
  11   3   5        1.48        1.60      1.12 o 
  12   3   5       27.56       26.08      2.08 o 
  13   3   5        0.36        0.51      1.50 o 
  14   3   5        8.33       11.18      2.56 o 
  15   3   5        1.72        2.94      1.78 o 
 -17   4   5        3.05        4.86      2.40 o 
 -16   4   5        4.26        4.60      1.25 o 
 -15   4   5        4.19        3.51      1.16 o 
 -14   4   5        0.28        0.44      0.92 o 
 -13   4   5        3.59        2.25      0.88 o 
 -12   4   5        0.15       -0.70      0.70 o 
 -11   4   5        0.36       -0.11      0.70 o 
 -10   4   5        2.40        2.33      1.02 o 
  -9   4   5      388.60      387.74      7.10 o 
  -8   4   5      175.72      171.09      3.93 o 
  -7   4   5      669.55      632.60     11.97 o 
  -6   4   5      103.15       86.56      3.62 o 
  -5   4   5        0.03       -0.21      0.61 o 
  -4   4   5       44.75       50.28      1.97 o 
  -3   4   5       24.55       31.54      1.60 o 
  -2   4   5      142.24      155.40      3.94 o 
  -1   4   5      105.39       90.94      4.69 o 
   0   4   5       16.22       16.22      1.54 o 
   1   4   5       15.49       14.82      2.41 o 
   2   4   5      248.86      243.74      4.67 o 
   3   4   5       56.59       59.21      2.48 o 
   4   4   5       94.55       91.09      5.46 o 
   5   4   5       87.60       86.39      2.75 o 
   6   4   5       70.69       69.63      2.54 o 
   7   4   5        4.38        3.90      1.20 o 
   8   4   5       26.38       18.03      1.94 o 
   9   4   5        9.62        8.94      1.59 o 
  10   4   5        6.45        5.41      2.15 o 
  11   4   5        2.55        4.63      1.51 o 
  12   4   5        4.08        7.56      1.50 o 
  13   4   5        0.18        1.30      1.35 o 
  14   4   5        4.31        4.57      3.54 o 
 -16   5   5        0.12        0.58      1.29 o 
 -15   5   5        0.53        0.15      1.41 o 
 -14   5   5        1.75        4.53      2.00 o 
 -13   5   5        7.33       10.54      1.75 o 
 -12   5   5        7.04        6.06      1.55 o 
 -11   5   5        6.71        9.11      1.38 o 
 -10   5   5       90.29       89.31      3.00 o 
  -9   5   5        3.75        3.83      1.13 o 
  -8   5   5       67.39       65.01      2.77 o 
  -7   5   5       33.07       37.09      2.35 o 
  -6   5   5       64.82       66.21      3.89 o 
  -5   5   5       16.67       20.32      2.23 o 
  -4   5   5      160.09      162.87      4.52 o 
  -3   5   5        8.46        8.98      1.53 o 
  -2   5   5        4.19        3.94      0.94 o 
  -1   5   5        1.29        0.40      0.66 o 
   0   5   5        5.81        4.47      0.88 o 
   1   5   5      516.20      471.48      8.24 o 
   2   5   5      621.25      589.37     11.79 o 
   3   5   5      479.42      473.01     11.85 o 
   4   5   5      273.81      255.16      6.40 o 
   5   5   5        1.88        0.52      1.07 o 
   6   5   5       13.73       11.48      1.99 o 
   7   5   5        0.01        0.73      1.24 o 
   8   5   5       16.45       12.96      2.15 o 
   9   5   5        5.45        6.50      1.86 o 
  10   5   5        3.39        2.94      1.41 o 
  11   5   5        2.69        3.59      1.34 o 
  12   5   5        7.72        9.38      1.72 o 
  13   5   5        0.82        1.45      4.52 o 
 -14   6   5        0.39        1.20      1.87 o 
 -13   6   5        6.42        5.57      2.09 o 
 -12   6   5        2.72        1.55      3.89 o 
 -11   6   5        0.01       -0.77      1.24 o 
 -10   6   5        0.51        2.10      1.17 o 
  -9   6   5        1.34        1.98      1.17 o 
  -8   6   5       10.64        7.93      1.48 o 
  -7   6   5        5.39        7.63      1.43 o 
  -6   6   5       28.51       32.36      3.21 o 
  -5   6   5        0.00        1.37      2.09 o 
  -4   6   5        0.16       -0.42      1.60 o 
  -3   6   5       15.25        9.01      1.70 o 
  -2   6   5       45.45       38.12      2.46 o 
  -1   6   5       14.43       12.58      1.35 o 
   0   6   5       12.17       12.56      1.35 o 
   1   6   5       13.40       13.48      1.75 o 
   2   6   5        2.55        0.65      1.09 o 
   3   6   5        8.45       11.28      2.08 o 
   4   6   5        0.01       -0.26      1.04 o 
   5   6   5        4.67        3.61      1.34 o 
   6   6   5        4.18        4.67      1.45 o 
   7   6   5       18.36       19.81      2.24 o 
   8   6   5        5.72        6.22      4.06 o 
   9   6   5        3.59        3.77      1.93 o 
  10   6   5        6.48        8.76      2.35 o 
  11   6   5        0.09       -1.12      1.70 o 
  12   6   5        6.84        8.20      2.51 o 
 -13   7   5        1.07       -0.45      1.90 o 
 -12   7   5        0.93        0.40      1.83 o 
 -11   7   5       10.37       12.95      2.58 o 
 -10   7   5        0.69        4.49      2.77 o 
  -9   7   5       10.05       18.40      2.66 o 
  -8   7   5        0.26       -0.88      1.98 o 
  -7   7   5        1.53        2.50      1.59 o 
  -6   7   5        0.07       -0.89      1.93 o 
  -5   7   5       28.96       18.36      2.49 o 
  -4   7   5        9.48        7.69      1.98 o 
  -3   7   5      137.24      132.69      5.37 o 
  -2   7   5        4.88        1.47      1.47 o 
  -1   7   5       10.19       12.57      1.76 o 
   0   7   5        1.92        2.23      1.23 o 
   1   7   5        5.83        7.93      1.55 o 
   2   7   5        7.37        7.15      1.91 o 
   3   7   5        0.09        0.52      1.47 o 
   4   7   5        0.04       -1.14      1.14 o 
   5   7   5        7.39        6.98      1.73 o 
   6   7   5       39.07       46.07      5.66 o 
   7   7   5        5.30        3.97      1.74 o 
   8   7   5       63.03       66.34      4.07 o 
   9   7   5        0.02       -0.21      1.59 o 
  10   7   5        3.33        4.47      1.88 o 
 -11   8   5        0.06       -0.83      2.85 o 
 -10   8   5        0.01       -1.83      2.59 o 
  -9   8   5        1.27        4.61      3.32 o 
  -8   8   5        0.11        1.21      2.49 o 
  -7   8   5        0.01        3.44      1.76 o 
  -6   8   5        2.75        6.28      1.93 o 
  -5   8   5       22.81       26.42      3.43 o 
  -4   8   5        6.71        9.93      2.46 o 
  -3   8   5       62.40       63.71      6.40 o 
  -2   8   5       15.83       10.50      3.36 o 
  -1   8   5        0.59        0.35      1.64 o 
   0   8   5        8.73        8.37      2.23 o 
   1   8   5        6.77        8.32      2.28 o 
   2   8   5       26.93       34.77      3.04 o 
   3   8   5        0.00        0.51      1.42 o 
   4   8   5        0.38       -0.83      1.35 o 
   5   8   5        0.44        0.21      1.52 o 
   6   8   5        0.15        1.32      1.58 o 
   7   8   5        0.20        0.14      2.32 o 
   8   8   5        0.00        0.40      1.78 o 
  -7   9   5        4.39        2.82      3.10 o 
  -6   9   5        0.34        3.13      2.88 o 
  -5   9   5        2.74        3.98      2.11 o 
  -4   9   5        0.94        4.24      5.13 o 
  -3   9   5        0.98        1.96      2.77 o 
  -2   9   5        0.49        2.05      2.99 o 
  -1   9   5        6.32        6.43      2.39 o 
   0   9   5        0.85        0.44      2.00 o 
   1   9   5        0.17        0.64      1.94 o 
   2   9   5        1.11       -0.68      1.97 o 
   3   9   5        2.32        1.69      2.55 o 
   4   9   5        0.14       -1.04      1.59 o 
   5   9   5        0.55        0.14      1.75 o 
 -18   0   6        0.75        0.79      1.20 o 
 -17   0   6       21.97       26.82      1.82 o 
 -16   0   6       17.95       18.26      1.54 o 
 -15   0   6       21.53       25.80      1.69 o 
 -14   0   6      194.56      201.89      3.79 o 
 -13   0   6       31.36       31.52      1.49 o 
 -12   0   6      259.91      219.11      4.34 o 
 -11   0   6       13.88       12.51      1.08 o 
 -10   0   6       83.63       75.09      2.46 o 
  -8   0   6      328.87      158.98      6.60 o 
  -7   0   6       21.94       19.18      1.24 o 
  -6   0   6      634.94      651.86     13.72 o 
  -5   0   6       14.94       18.76      1.80 o 
  -4   0   6      526.70      487.63      8.57 o 
  -3   0   6      239.53      255.00      4.76 o 
  -2   0   6        5.55        4.45      0.82 o 
  -1   0   6      600.73      615.61     12.79 o 
   0   0   6       63.48       77.08      2.34 o 
   1   0   6      173.52      147.76     11.81 o 
   2   0   6        0.00        0.36      0.39 o 
   3   0   6        0.60        0.00      0.41 o 
   4   0   6       54.14       46.76      1.30 o 
   5   0   6      289.29      281.21      4.64 o 
   6   0   6      132.64      138.84      4.19 o 
   7   0   6       41.72       42.07      1.68 o 
   8   0   6       30.51       33.43      4.49 o 
   9   0   6       14.42       13.80      1.73 o 
  10   0   6       19.29       17.27      1.90 o 
  11   0   6       54.90       55.99      3.87 o 
  12   0   6        5.78        7.14      1.50 o 
  13   0   6        0.01        0.61      1.27 o 
  14   0   6        0.20       -0.96      2.53 o 
  15   0   6        0.85        2.66      2.66 o 
 -18   1   6       19.00       22.75      1.96 o 
 -17   1   6        0.29        1.28      0.94 o 
 -16   1   6        7.17        8.52      0.93 o 
 -15   1   6        1.13       -0.01      0.62 o 
 -14   1   6       28.30       24.73      1.35 o 
 -13   1   6        0.00       -0.51      0.51 o 
 -12   1   6       14.79       14.75      0.87 o 
 -11   1   6       85.57       89.20      1.68 o 
 -10   1   6        0.77       -0.02      0.41 o 
  -9   1   6      150.12      149.53      2.02 o 
  -8   1   6       15.90       20.21      1.00 o 
  -7   1   6        1.82        0.99      0.36 o 
  -6   1   6      724.92      738.09      8.21 o 
  -5   1   6       30.19       35.42      1.15 o 
  -4   1   6        0.90        2.39      0.34 o 
  -3   1   6      195.76      200.90      2.52 o 
  -2   1   6      142.72      126.94      2.14 o 
  -1   1   6      254.21      271.32      3.23 o 
   0   1   6      274.33      246.09      2.97 o 
   1   1   6       73.98       76.29      1.59 o 
   2   1   6       76.41       72.27      1.82 o 
   3   1   6       22.05       23.74      0.68 o 
   4   1   6        2.67        2.95      0.37 o 
   5   1   6        4.97        4.49      0.63 o 
   6   1   6       31.79       32.47      1.04 o 
   7   1   6       22.01       22.16      1.03 o 
   8   1   6        0.01        0.30      0.56 o 
   9   1   6      124.97      124.50      2.50 o 
  10   1   6        2.20        2.52      0.80 o 
  11   1   6      103.38      103.40      3.20 o 
  12   1   6       11.01       11.28      1.46 o 
  13   1   6        0.13       -0.72      1.11 o 
  14   1   6        4.45        4.88      3.15 o 
  15   1   6        0.83        0.32      1.33 o 
 -18   2   6        2.56        3.41      1.14 o 
 -17   2   6        6.14        4.63      1.11 o 
 -16   2   6       36.64       40.58      1.92 o 
 -15   2   6        2.11        2.49      0.85 o 
 -14   2   6        0.07       -0.30      0.72 o 
 -13   2   6        0.01        1.66      0.77 o 
 -12   2   6       42.86       34.63      1.53 o 
 -11   2   6       21.89       25.10      1.97 o 
 -10   2   6        0.29        1.20      0.46 o 
  -9   2   6       92.76       96.38      1.86 o 
  -8   2   6       40.20       40.65      1.11 o 
  -7   2   6       56.62       51.68      1.20 o 
  -6   2   6       32.31       34.03      1.15 o 
  -5   2   6        0.06        0.35      0.39 o 
  -4   2   6      267.69      252.97      3.79 o 
  -3   2   6      316.33      317.47      5.29 o 
  -2   2   6      995.88     1018.77     14.71 o 
  -1   2   6     2627.07     2697.67     33.64 o 
   0   2   6      767.80      783.34      8.60 o 
   1   2   6      889.27      869.49     10.38 o 
   2   2   6        0.56        0.35      0.36 o 
   3   2   6       20.93       26.23      1.04 o 
   4   2   6       64.81       67.98      2.47 o 
   5   2   6      119.01      117.43      2.27 o 
   6   2   6        6.16        6.24      0.85 o 
   7   2   6        0.60       -0.69      0.70 o 
   8   2   6        4.48        3.56      0.81 o 
   9   2   6        1.09        2.53      0.82 o 
  10   2   6       13.32        9.71      1.11 o 
  11   2   6       47.78       49.02      3.53 o 
  12   2   6        0.01       -0.82      1.25 o 
  13   2   6        4.54        1.39      1.47 o 
  14   2   6        0.04        0.52      1.57 o 
  15   2   6        2.83        3.05      1.93 o 
 -17   3   6        2.50        2.84      1.22 o 
 -16   3   6        0.43       -0.61      0.96 o 
 -15   3   6        9.13        9.71      1.17 o 
 -14   3   6        3.82        4.01      0.91 o 
 -13   3   6        6.29        8.53      1.03 o 
 -12   3   6      182.92      189.37      3.66 o 
 -11   3   6      126.93      133.18      2.73 o 
 -10   3   6       40.88       41.75      1.60 o 
  -9   3   6      259.86      260.27      4.05 o 
  -8   3   6       94.60       89.80      1.97 o 
  -7   3   6        0.30        0.25      0.50 o 
  -6   3   6       74.09       69.48      1.68 o 
  -5   3   6       21.36       26.63      1.13 o 
  -4   3   6        0.34        0.72      0.44 o 
  -3   3   6        3.87        7.53      0.82 o 
  -2   3   6      557.92      611.65      9.18 o 
  -1   3   6        3.82        5.73      0.57 o 
   0   3   6        0.21        0.81      0.41 o 
   1   3   6      123.10      119.64      2.28 o 
   2   3   6       39.08       37.83      1.22 o 
   3   3   6        2.86        2.02      1.16 o 
   4   3   6        4.02        3.87      0.85 o 
   5   3   6       26.75       26.71      1.17 o 
   6   3   6        0.19       -0.57      0.64 o 
   7   3   6       21.20       17.43      1.22 o 
   8   3   6        4.87        3.78      1.03 o 
   9   3   6       11.98       11.35      1.35 o 
  10   3   6        0.86       -0.51      0.98 o 
  11   3   6        6.80        8.24      1.42 o 
  12   3   6        1.76        2.96      1.52 o 
  13   3   6        5.98        5.17      1.72 o 
  14   3   6        0.11       -0.90      1.58 o 
 -16   4   6        5.75        6.32      1.65 o 
 -15   4   6        0.45        0.03      1.00 o 
 -14   4   6        5.36        6.43      1.17 o 
 -13   4   6       10.13       10.70      1.14 o 
 -12   4   6        0.08       -0.33      0.77 o 
 -11   4   6       22.13       27.04      2.16 o 
 -10   4   6        1.84        0.69      0.77 o 
  -9   4   6        3.14        3.07      1.03 o 
  -8   4   6      345.61      324.67      7.15 o 
  -7   4   6      136.87      134.30      3.87 o 
  -6   4   6      538.91      537.55     10.32 o 
  -5   4   6       12.85       15.01      1.36 o 
  -4   4   6       92.60       98.52      3.83 o 
  -3   4   6       18.21       14.36      1.27 o 
  -2   4   6       42.50       35.88      6.93 o 
   0   4   6       10.74        0.04      0.80 o 
   1   4   6       15.60       14.45      1.25 o 
   2   4   6       23.30       25.42      1.88 o 
   3   4   6       11.23       13.63      2.28 o 
   4   4   6      108.38      108.89      2.83 o 
   5   4   6       91.21      100.39      3.75 o 
   6   4   6        1.47        1.59      0.97 o 
   7   4   6        0.54        1.39      1.16 o 
   8   4   6       24.92       22.61      2.15 o 
   9   4   6        7.37        5.39      1.67 o 
  10   4   6        0.47        2.78      1.46 o 
  11   4   6        3.12        5.28      1.65 o 
  12   4   6        1.49        0.30      1.29 o 
  13   4   6        5.65        3.70      1.83 o 
  14   4   6        1.76        0.26      1.73 o 
 -16   5   6        1.41        2.93      1.60 o 
 -15   5   6        6.73        8.24      1.80 o 
 -14   5   6        4.68        5.04      1.68 o 
 -13   5   6        9.68       11.73      1.90 o 
 -12   5   6       35.07       36.89      3.30 o 
 -11   5   6        9.65        9.89      1.46 o 
 -10   5   6        3.76        5.39      1.21 o 
  -9   5   6        0.03        0.21      0.91 o 
  -8   5   6       23.88       27.40      2.13 o 
  -7   5   6        5.03        5.57      1.20 o 
  -6   5   6        1.64        2.57      0.96 o 
  -5   5   6       96.23       93.34      3.11 o 
  -4   5   6        8.75       11.43      1.37 o 
  -3   5   6        9.63       10.30      1.78 o 
  -2   5   6        7.71        5.80      1.16 o 
  -1   5   6        0.00       -0.63      0.63 o 
   0   5   6       92.71       94.67      2.76 o 
   1   5   6       10.13        7.60      1.41 o 
   2   5   6        5.28        5.94      1.41 o 
   3   5   6      206.82      207.76      5.64 o 
   4   5   6       39.11       39.40      2.84 o 
   5   5   6       26.18       28.26      2.44 o 
   6   5   6        0.78       -0.68      0.99 o 
   7   5   6       12.91       11.07      1.69 o 
   8   5   6        2.05       -0.37      1.06 o 
   9   5   6        5.40        4.89      1.33 o 
  10   5   6        0.00       -0.02      1.12 o 
  11   5   6        1.87        1.00      1.32 o 
  12   5   6        0.09       -0.40      1.34 o 
  13   5   6        0.00        0.73      1.44 o 
 -14   6   6        4.66        1.89      1.98 o 
 -13   6   6        1.45       -0.47      1.70 o 
 -12   6   6        0.07       -1.13      1.66 o 
 -11   6   6        6.19        7.13      1.46 o 
 -10   6   6       81.44       91.19      3.60 o 
  -9   6   6       16.64       16.35      1.93 o 
  -8   6   6       23.22       26.77      2.63 o 
  -7   6   6        0.85        1.57      1.09 o 
  -6   6   6        6.65        8.03      1.89 o 
  -5   6   6       76.04       68.53      3.62 o 
  -4   6   6        0.37       -0.50      2.70 o 
  -3   6   6       42.00       33.50      2.89 o 
  -2   6   6        7.18        2.24      1.31 o 
  -1   6   6        0.40       -0.19      0.82 o 
   0   6   6        0.41       -0.03      1.13 o 
   1   6   6       67.73       62.57      3.00 o 
   2   6   6       51.18       51.97      3.20 o 
   3   6   6       21.96       26.32      2.36 o 
   4   6   6        0.03        1.11      1.17 o 
   5   6   6        9.31       11.53      1.80 o 
   6   6   6       30.25       28.64      2.59 o 
   7   6   6       15.42       12.64      1.92 o 
   8   6   6       22.21       20.11      2.43 o 
   9   6   6        8.69        5.35      1.75 o 
  10   6   6        4.30        6.04      2.18 o 
  11   6   6        2.37        2.19      1.77 o 
 -13   7   6        2.29        1.07      1.97 o 
 -12   7   6        5.23        4.15      2.50 o 
 -11   7   6       14.80       15.48      2.78 o 
 -10   7   6       31.63       28.92      3.31 o 
  -9   7   6       45.08       51.89      3.70 o 
  -8   7   6       21.96       27.21      3.31 o 
  -7   7   6       17.25       20.21      2.67 o 
  -6   7   6        1.21        1.40      1.55 o 
  -5   7   6        0.19       -1.03      1.32 o 
  -4   7   6        4.89        7.65      1.98 o 
  -3   7   6        5.56        4.94      1.77 o 
  -2   7   6        1.13        1.48      2.88 o 
  -1   7   6        0.16       -1.03      1.33 o 
   0   7   6        0.54        2.33      1.44 o 
   1   7   6        8.18       10.13      1.75 o 
   2   7   6       24.27       31.85      2.72 o 
   3   7   6        1.27        0.66      1.25 o 
   4   7   6        7.83        9.17      3.04 o 
   5   7   6        5.44        5.78      1.70 o 
   6   7   6       13.10       13.68      2.18 o 
   7   7   6       18.92       16.54      2.55 o 
   8   7   6        1.70        1.51      1.62 o 
   9   7   6        1.70        1.20      1.70 o 
  10   7   6        0.00       -0.73      1.70 o 
 -10   8   6        2.45       -2.31      2.54 o 
  -9   8   6        1.47       -2.00      2.53 o 
  -8   8   6        0.88        4.11      2.39 o 
  -7   8   6        1.47       -0.20      1.69 o 
  -6   8   6        5.07        6.47      2.02 o 
  -5   8   6       21.32       22.96      5.51 o 
  -4   8   6       31.44       32.71      3.35 o 
  -3   8   6       49.11       46.19      5.80 o 
  -2   8   6       13.49        8.42      3.22 o 
  -1   8   6       24.03       19.38      3.79 o 
   0   8   6        1.25        3.14      1.95 o 
   1   8   6       24.56       29.00      3.20 o 
   2   8   6        0.00        1.03      1.41 o 
   3   8   6        8.51       10.73      2.07 o 
   4   8   6        0.54        1.11      1.60 o 
   5   8   6        1.63        0.49      1.55 o 
   6   8   6        5.46        5.00      1.86 o 
   7   8   6        8.98       12.60      2.37 o 
   8   8   6        8.78       11.46      2.49 o 
  -7   9   6        3.71        3.92      3.28 o 
  -6   9   6        0.03        2.59      2.07 o 
  -5   9   6        5.07        6.37      2.32 o 
  -4   9   6        1.25        2.44      2.71 o 
  -3   9   6        4.70        7.61      3.54 o 
  -2   9   6        0.97       -0.43      2.89 o 
  -1   9   6        0.33        0.39      3.23 o 
   0   9   6        5.40        4.97      2.40 o 
   1   9   6        4.08        2.69      2.27 o 
   2   9   6        6.24        5.82      2.42 o 
   3   9   6        4.66        1.64      1.79 o 
   4   9   6        0.11        0.49      1.71 o 
 -18   1   7        4.24        4.73      1.18 o 
 -17   1   7        0.33       -0.04      0.86 o 
 -16   1   7        3.63        4.25      0.85 o 
 -15   1   7        1.35        1.18      0.62 o 
 -14   1   7        0.83       -0.57      0.57 o 
 -13   1   7        2.59        2.74      0.65 o 
 -12   1   7       47.14       50.56      1.35 o 
 -11   1   7        0.08       -0.44      0.44 o 
 -10   1   7        5.40        4.92      0.54 o 
  -9   1   7        2.83        1.48      0.45 o 
  -8   1   7      286.56      306.78      4.20 o 
  -7   1   7       18.53       15.88      1.00 o 
  -6   1   7      511.75      506.83      5.51 o 
  -5   1   7       76.83       71.47      1.95 o 
  -4   1   7      608.92      616.33      6.48 o 
  -3   1   7       67.88       69.70      1.06 o 
  -2   1   7      148.57      150.60      2.05 o 
  -1   1   7      845.12      824.97      9.73 o 
   0   1   7       28.19       28.41      0.78 o 
   1   1   7      243.30      249.44      3.34 o 
   2   1   7        3.76        3.64      0.42 o 
   3   1   7      202.62      213.00      2.75 o 
   4   1   7      231.27      241.66      3.08 o 
   5   1   7       80.29       89.96      1.78 o 
   6   1   7      121.95      119.35      2.11 o 
   7   1   7        0.63        0.52      0.50 o 
   8   1   7       32.14       37.33      2.14 o 
   9   1   7        7.66        6.53      0.92 o 
  10   1   7       71.64       86.54      2.91 o 
  11   1   7        0.29        1.35      1.14 o 
  12   1   7        7.82        8.41      1.41 o 
  13   1   7        1.52        1.09      1.19 o 
  14   1   7        1.23        2.44      2.08 o 
  15   1   7        0.06       -1.56      1.56 o 
 -18   2   7        1.72        3.81      1.20 o 
 -17   2   7       14.64       15.15      1.40 o 
 -16   2   7        2.49        3.20      0.99 o 
 -15   2   7        1.10        1.50      0.85 o 
 -14   2   7       16.32       13.80      1.17 o 
 -13   2   7        0.53        0.11      0.71 o 
 -12   2   7       82.32       82.38      2.13 o 
 -11   2   7       47.60       46.36      1.64 o 
 -10   2   7        0.03       -0.13      0.46 o 
  -9   2   7       34.32       29.48      1.02 o 
  -8   2   7       15.76       14.76      0.74 o 
  -7   2   7       25.44       26.17      1.03 o 
  -6   2   7        3.16        4.81      0.56 o 
  -5   2   7        0.87        1.43      0.35 o 
  -4   2   7       36.12       35.86      1.44 o 
  -3   2   7      568.11      564.66      7.72 o 
  -2   2   7     1087.71     1101.63     12.97 o 
  -1   2   7     1434.04     1342.99     15.51 o 
   0   2   7     3836.89     3809.48     39.79 o 
   1   2   7      325.63      319.68      3.61 o 
   2   2   7      316.88      332.01      4.32 o 
   3   2   7       22.16       20.86      0.95 o 
   4   2   7       71.45       75.09      1.74 o 
   5   2   7        0.83        1.22      0.94 o 
   6   2   7       11.61       13.00      1.35 o 
   7   2   7       11.71       10.71      0.93 o 
   8   2   7       42.92       40.08      1.55 o 
   9   2   7       32.78       35.17      1.56 o 
  10   2   7       61.44       61.84      3.33 o 
  11   2   7        0.98        0.15      0.97 o 
  12   2   7       13.03       11.01      1.96 o 
  13   2   7        0.07       -0.12      1.39 o 
  14   2   7        0.28        0.64      1.63 o 
 -17   3   7        3.00        2.80      1.24 o 
 -16   3   7        1.48        1.40      1.11 o 
 -15   3   7        0.75       -0.40      0.85 o 
 -14   3   7        1.61        1.43      0.84 o 
 -13   3   7       24.49       19.80      1.32 o 
 -12   3   7        5.57        5.92      0.99 o 
 -11   3   7      326.59      338.33      5.16 o 
 -10   3   7      137.03      149.99      2.88 o 
  -9   3   7      887.25      890.72     11.18 o 
  -8   3   7       43.65       45.12      1.50 o 
  -7   3   7       67.87       60.98      1.70 o 
  -6   3   7        1.07        1.61      0.71 o 
  -5   3   7       34.78       36.29      1.69 o 
  -4   3   7       11.91       11.69      0.73 o 
  -3   3   7        8.03       11.14      0.96 o 
  -2   3   7        5.24        5.60      0.93 o 
  -1   3   7       40.73       41.92      1.16 o 
   0   3   7      117.06      115.13      2.31 o 
   1   3   7       86.73       87.37      1.91 o 
   2   3   7       27.45       32.44      2.09 o 
   3   3   7       22.61       20.52      1.47 o 
   4   3   7       33.08       39.49      2.62 o 
   5   3   7      216.05      215.00      4.21 o 
   6   3   7       47.95       51.34      1.93 o 
   7   3   7       20.23       19.11      1.40 o 
   8   3   7       18.81       18.70      1.54 o 
   9   3   7        0.05       -0.64      0.83 o 
  10   3   7        1.48        2.17      1.11 o 
  11   3   7        0.45       -1.06      1.19 o 
  12   3   7        5.54        6.62      1.78 o 
  13   3   7        0.04        1.50      2.80 o 
  14   3   7        0.81       -0.17      1.72 o 
 -16   4   7        1.34        2.18      1.19 o 
 -15   4   7        1.49        2.60      1.11 o 
 -14   4   7       10.26        9.36      1.15 o 
 -13   4   7        1.90        3.35      0.93 o 
 -12   4   7        0.68        0.05      0.80 o 
 -11   4   7       11.12       14.08      1.16 o 
 -10   4   7        4.74        4.39      0.95 o 
  -9   4   7       25.99       24.67      1.45 o 
  -8   4   7        9.17        9.97      1.41 o 
  -7   4   7       27.40       21.65      1.94 o 
  -6   4   7       77.85       76.52      2.72 o 
  -5   4   7       96.37      101.22      3.06 o 
  -4   4   7      131.55      129.74      3.46 o 
  -3   4   7       11.32        8.45      0.90 o 
  -2   4   7        2.91        2.73      0.67 o 
  -1   4   7       19.95       14.03      9.79 o 
   0   4   7        6.26        3.36      1.28 o 
   1   4   7       93.33       85.45      3.77 o 
   2   4   7       14.26       14.68      1.19 o 
   3   4   7        4.38        5.23      0.96 o 
   4   4   7      161.94      166.29      3.84 o 
   5   4   7       20.10       19.80      1.50 o 
   6   4   7       70.46       67.33      2.37 o 
   7   4   7        2.27        2.40      1.03 o 
   8   4   7       12.08        9.54      1.59 o 
   9   4   7        2.95        1.03      1.10 o 
  10   4   7        8.51        8.03      2.23 o 
  11   4   7        1.14        2.98      1.90 o 
  12   4   7        3.63        4.53      1.74 o 
  13   4   7        2.82        4.00      1.83 o 
 -15   5   7       16.03       18.40      1.72 o 
 -14   5   7        0.47       -0.90      1.66 o 
 -13   5   7        0.03       -1.51      1.60 o 
 -12   5   7        4.77        5.30      1.35 o 
 -11   5   7       18.02       20.34      2.03 o 
 -10   5   7        0.42        0.26      1.01 o 
  -9   5   7        5.43        4.10      1.31 o 
  -8   5   7       25.67       22.85      2.00 o 
  -7   5   7       13.89       13.39      1.58 o 
  -6   5   7        6.77        7.88      1.27 o 
  -5   5   7       24.04       22.66      2.53 o 
  -4   5   7       65.36       60.39      2.44 o 
  -3   5   7       20.00       17.89      1.69 o 
  -2   5   7        3.04        2.06      0.92 o 
  -1   5   7        1.27        1.68      0.80 o 
   0   5   7      104.15       99.82      5.33 o 
   1   5   7       63.42       67.26      4.13 o 
   2   5   7      226.37      232.08      6.09 o 
   3   5   7       71.71       72.29      3.20 o 
   4   5   7       22.02       17.71      1.98 o 
   5   5   7       11.27        9.92      1.61 o 
   6   5   7        0.10       -0.99      1.38 o 
   7   5   7       16.68       19.69      2.09 o 
   8   5   7        2.09        0.65      1.01 o 
   9   5   7        0.01       -0.40      1.04 o 
  10   5   7        6.33        5.87      1.34 o 
  11   5   7        1.02        0.08      1.22 o 
  12   5   7        1.51        1.19      1.38 o 
 -14   6   7        0.03       -1.33      1.79 o 
 -13   6   7        3.58        3.37      1.71 o 
 -12   6   7        3.76        4.48      1.73 o 
 -11   6   7        1.33        2.92      1.36 o 
 -10   6   7        4.42        6.31      1.40 o 
  -9   6   7        7.51        6.27      1.48 o 
  -8   6   7        0.76        1.20      1.81 o 
  -7   6   7        7.16        5.59      1.36 o 
  -6   6   7        0.09        1.38      1.36 o 
  -5   6   7       21.48       23.39      2.53 o 
  -4   6   7        4.00        1.18      1.32 o 
  -3   6   7        2.36        0.49      1.83 o 
  -2   6   7       11.18        8.35      1.44 o 
  -1   6   7       35.77       35.07      2.62 o 
   0   6   7       12.16       13.57      1.82 o 
   1   6   7        1.55        1.13      1.14 o 
   2   6   7       19.02       19.79      2.11 o 
   3   6   7        0.10       -0.05      1.14 o 
   4   6   7        3.00        3.53      1.43 o 
   5   6   7        5.48        7.52      1.67 o 
   6   6   7        5.90        5.78      1.60 o 
   7   6   7        8.97        9.32      1.78 o 
   8   6   7        8.95        9.54      1.92 o 
   9   6   7        1.16        1.94      1.59 o 
  10   6   7        3.32        2.89      1.66 o 
  11   6   7        1.37        0.53      2.41 o 
 -12   7   7        0.11        0.80      1.83 o 
 -11   7   7        0.15        1.44      1.58 o 
 -10   7   7        5.00        6.98      1.63 o 
  -9   7   7        2.00        4.93      2.04 o 
  -8   7   7        0.58       -0.01      1.76 o 
  -7   7   7        0.15        0.54      1.51 o 
  -6   7   7        2.50        3.90      1.77 o 
  -5   7   7       34.31       33.48      3.21 o 
  -4   7   7        1.42        2.30      1.57 o 
  -3   7   7       81.69       71.45      3.99 o 
  -2   7   7        6.10        5.66      2.67 o 
  -1   7   7        0.98        2.46      1.33 o 
   0   7   7        0.34        1.67      1.28 o 
   1   7   7        0.13        0.07      1.10 o 
   2   7   7        0.23       -0.64      1.35 o 
   3   7   7        6.01        8.74      1.84 o 
   4   7   7        5.39        8.25      1.86 o 
   5   7   7        0.14        1.29      1.47 o 
   6   7   7       19.81       25.08      2.79 o 
   7   7   7        0.71        1.23      1.62 o 
   8   7   7       12.53       15.82      2.44 o 
   9   7   7        0.49        1.81      1.80 o 
 -10   8   7        2.43        4.99      3.36 o 
  -9   8   7        4.80       11.25      2.55 o 
  -8   8   7        0.46        0.60      1.87 o 
  -7   8   7        0.04       -0.44      1.74 o 
  -6   8   7        0.02        2.68      3.21 o 
  -5   8   7        7.55        5.88      2.00 o 
  -4   8   7        2.90        6.10      3.01 o 
  -3   8   7       13.67       14.67      3.79 o 
  -2   8   7        1.98        2.80      2.76 o 
  -1   8   7        0.41        2.27      2.65 o 
   0   8   7        8.05        9.09      2.47 o 
   1   8   7        3.12        0.51      1.54 o 
   2   8   7       12.81       12.11      2.14 o 
   3   8   7        0.34       -1.49      1.49 o 
   4   8   7        2.61        0.71      1.55 o 
   5   8   7        0.00        0.69      1.54 o 
   6   8   7        4.44        4.53      2.01 o 
   7   8   7        0.14       -0.50      1.79 o 
  -6   9   7        8.25       12.53      3.57 o 
  -5   9   7        0.08        4.88      3.15 o 
  -4   9   7       14.76       22.26      4.61 o 
  -3   9   7        0.27        4.13      3.17 o 
  -2   9   7        7.40        9.86      3.93 o 
  -1   9   7        1.01        3.14      3.17 o 
   0   9   7        0.02       -0.38      2.06 o 
   1   9   7        1.16        0.31      2.21 o 
   2   9   7        0.11        0.65      2.12 o 
   3   9   7        0.00        0.81      1.77 o 
 -18   0   8       19.58       23.69      1.88 o 
 -17   0   8        7.66        6.67      1.32 o 
 -16   0   8       14.60       18.84      1.59 o 
 -15   0   8       10.50        7.90      1.27 o 
 -14   0   8       34.31       33.92      1.61 o 
 -13   0   8      175.88      186.78      4.04 o 
 -12   0   8       67.66       67.46      2.19 o 
 -11   0   8       84.90       86.17      3.03 o 
 -10   0   8        1.83        0.88      0.72 o 
  -9   0   8       36.18       27.36      1.62 o 
  -7   0   8      594.73      642.47     13.89 o 
  -6   0   8     1494.51     1596.37     22.75 o 
  -5   0   8      485.76      502.31      7.78 o 
  -4   0   8      138.81      132.13      2.58 o 
  -3   0   8      491.62      513.67      7.80 o 
  -2   0   8       26.61       22.41      1.04 o 
  -1   0   8        6.79        4.66      0.88 o 
   0   0   8      643.13      637.87     10.95 o 
   1   0   8      128.92      120.60      8.11 o 
   2   0   8       13.52       14.22      1.23 o 
   3   0   8      132.73      143.21      3.97 o 
   4   0   8        2.50        2.02      0.64 o 
   5   0   8      591.55      613.40     17.82 o 
   6   0   8       32.88       28.49      1.96 o 
   7   0   8        0.82        1.65      2.05 o 
   8   0   8       30.04       25.87      2.05 o 
   9   0   8      116.96      114.94      3.94 o 
  10   0   8       40.86       37.59      2.39 o 
  11   0   8       14.33       13.72      1.79 o 
  12   0   8        0.72       -0.33      1.23 o 
  13   0   8        0.21        0.31      2.44 o 
  14   0   8        0.03        0.75      2.52 o 
 -18   1   8        4.82        4.66      1.33 o 
 -17   1   8        3.49        7.61      1.18 o 
 -16   1   8       30.02       36.36      1.81 o 
 -15   1   8        0.27        0.83      0.65 o 
 -14   1   8       59.08       55.03      1.49 o 
 -13   1   8       58.64       58.44      1.61 o 
 -12   1   8      126.03      120.20      2.10 o 
 -11   1   8       18.85       15.90      0.79 o 
 -10   1   8       10.31       13.20      0.72 o 
  -9   1   8        7.48        9.88      0.73 o 
  -8   1   8        0.10       -0.37      0.37 o 
  -7   1   8       13.82       15.98      0.80 o 
  -6   1   8       14.13       12.96      0.63 o 
  -5   1   8      225.56      226.75      2.98 o 
  -4   1   8      168.88      167.70      2.20 o 
  -3   1   8      686.28      733.70      7.18 o 
  -2   1   8      216.75      242.29      2.88 o 
  -1   1   8     1956.92     1984.00     21.04 o 
   0   1   8      322.00      340.82      4.44 o 
   1   1   8       27.76       34.99      0.97 o 
   2   1   8       18.28       23.28      0.84 o 
   3   1   8      202.00      207.41      2.95 o 
   4   1   8       33.39       36.10      1.11 o 
   5   1   8       62.06       66.25      1.49 o 
   6   1   8        0.48       -0.22      0.49 o 
   7   1   8        0.79        0.00      0.73 o 
   8   1   8        1.50        1.20      0.74 o 
   9   1   8      157.97      167.38      4.19 o 
  10   1   8        4.41        6.30      2.12 o 
  11   1   8       94.77      101.78      3.25 o 
  12   1   8        0.69        1.48      1.22 o 
  13   1   8        1.84        2.13      1.32 o 
  14   1   8        0.80        1.74      1.35 o 
 -17   2   8        0.64       -0.35      0.95 o 
 -16   2   8        4.78        2.88      0.98 o 
 -15   2   8       15.28       14.11      1.26 o 
 -14   2   8       20.50       20.17      1.34 o 
 -13   2   8       10.87       10.31      1.38 o 
 -12   2   8       76.99       75.66      2.05 o 
 -11   2   8       15.43       16.03      1.12 o 
 -10   2   8       38.43       40.49      1.26 o 
  -9   2   8       39.94       41.23      1.21 o 
  -8   2   8        3.38        2.65      0.53 o 
  -7   2   8      221.09      222.09      3.30 o 
  -6   2   8       16.44       16.64      0.83 o 
  -5   2   8        6.47        4.92      0.51 o 
  -4   2   8      101.42      105.33      1.72 o 
  -3   2   8       35.12       35.45      1.16 o 
  -2   2   8       48.57       45.76      1.91 o 
  -1   2   8      772.58      729.57     13.37 o 
   0   2   8      337.34      322.66      3.93 o 
   1   2   8      409.58      412.59      4.86 o 
   2   2   8       55.96       61.83      1.54 o 
   3   2   8       11.58       11.32      0.81 o 
   4   2   8        1.33        1.30      0.57 o 
   5   2   8       23.38       23.96      1.18 o 
   6   2   8        2.11        2.00      0.67 o 
   7   2   8        8.44        9.26      0.93 o 
   8   2   8        2.05        0.43      0.73 o 
   9   2   8       14.68       15.81      1.53 o 
  10   2   8       16.46       16.39      1.52 o 
  11   2   8       11.00       15.14      2.57 o 
  12   2   8        8.92        5.80      1.74 o 
  13   2   8        0.00        1.82      1.75 o 
  14   2   8        0.00       -2.06      2.84 o 
 -17   3   8        0.81        0.41      1.15 o 
 -16   3   8        0.01        0.74      0.97 o 
 -15   3   8        1.52        2.38      0.96 o 
 -14   3   8        1.86        0.99      1.22 o 
 -13   3   8        5.59        5.76      0.99 o 
 -12   3   8       81.01       81.44      2.23 o 
 -11   3   8       80.87       90.39      2.54 o 
 -10   3   8        3.09        4.18      0.83 o 
  -9   3   8      106.93      101.33      2.30 o 
  -8   3   8      337.53      336.12      5.37 o 
  -7   3   8      698.67      680.32      9.48 o 
  -6   3   8       55.80       55.31      1.73 o 
  -5   3   8        2.21        2.49      0.50 o 
  -4   3   8        8.17        7.08      0.68 o 
  -3   3   8       85.45       90.87      2.49 o 
  -2   3   8       84.27       86.16      1.88 o 
  -1   3   8        8.05       10.54      0.72 o 
   0   3   8       35.58       36.35      2.14 o 
   1   3   8       26.95       27.78      1.51 o 
   2   3   8      125.72      125.56      3.01 o 
   3   3   8      135.32      134.74      3.20 o 
   4   3   8        0.52        0.43      0.72 o 
   5   3   8      189.61      197.77      4.26 o 
   6   3   8        0.00        0.40      0.79 o 
   7   3   8        3.60        2.65      0.90 o 
   8   3   8       11.52       11.79      1.29 o 
   9   3   8       14.72       16.22      1.64 o 
  10   3   8        3.53        3.37      1.97 o 
  11   3   8        4.58        3.17      1.66 o 
  12   3   8        2.83        0.68      1.59 o 
  13   3   8        0.24        0.73      1.72 o 
 -16   4   8        1.32        1.49      1.19 o 
 -15   4   8        0.08       -0.93      0.93 o 
 -14   4   8        8.65        7.93      1.13 o 
 -13   4   8        3.69        3.99      0.99 o 
 -12   4   8       70.94       78.91      2.83 o 
 -11   4   8        0.54        0.44      0.78 o 
 -10   4   8        0.42       -0.78      0.78 o 
  -9   4   8       48.87       51.15      1.96 o 
  -8   4   8        5.17        7.22      1.06 o 
  -7   4   8       22.30       22.64      1.44 o 
  -6   4   8      100.99      104.27      4.62 o 
  -5   4   8        1.51       -0.79      0.79 o 
  -4   4   8       46.02       43.00      3.46 o 
  -3   4   8        1.53        2.24      0.66 o 
  -2   4   8        4.48        3.31      0.91 o 
  -1   4   8       11.89       14.34      1.38 o 
   0   4   8      113.11      115.11      3.72 o 
   1   4   8      145.80      140.71      3.37 o 
   2   4   8      107.77      112.18      3.34 o 
   3   4   8      417.37      405.29      7.33 o 
   4   4   8        5.17        3.41      1.01 o 
   5   4   8       17.36       14.87      1.43 o 
   6   4   8       16.25       16.31      1.47 o 
   7   4   8        1.91        2.00      0.95 o 
   8   4   8        0.36       -0.23      1.07 o 
   9   4   8        0.01        0.89      1.12 o 
  10   4   8        0.27        1.08      1.27 o 
  11   4   8        6.48        6.93      1.83 o 
  12   4   8        0.02       -0.45      1.59 o 
 -15   5   8        0.00        1.59      1.16 o 
 -14   5   8        6.96        5.42      1.58 o 
 -13   5   8        0.93        0.03      1.26 o 
 -12   5   8        1.76        0.32      2.15 o 
 -11   5   8        3.22        1.97      1.23 o 
 -10   5   8       15.94       16.40      1.66 o 
  -9   5   8       26.91       28.06      2.26 o 
  -8   5   8       16.39       16.85      1.81 o 
  -7   5   8       26.09       24.23      1.94 o 
  -6   5   8        4.95        3.90      1.14 o 
  -5   5   8        0.75        0.98      1.17 o 
  -4   5   8        0.27        1.62      1.38 o 
  -3   5   8       30.23       19.70      1.79 o 
  -2   5   8        1.09        2.48      1.02 o 
  -1   5   8        9.20        7.54      1.72 o 
   0   5   8       66.87       64.45      2.96 o 
   1   5   8       46.50       46.06      2.86 o 
   2   5   8       20.14       21.42      2.42 o 
   3   5   8       26.83       33.58      2.56 o 
   4   5   8        1.42        3.84      1.31 o 
   5   5   8        0.12       -1.00      1.00 o 
   6   5   8        2.59        1.90      1.28 o 
   7   5   8        0.02       -0.80      0.92 o 
   8   5   8        1.23        1.50      1.24 o 
   9   5   8        2.12        1.88      1.19 o 
  10   5   8        0.69        1.40      1.19 o 
  11   5   8        0.00        0.98      1.24 o 
 -14   6   8        0.36        1.47      1.66 o 
 -13   6   8        0.05       -0.24      2.04 o 
 -12   6   8        3.87        2.86      1.80 o 
 -11   6   8        3.69        4.42      1.41 o 
 -10   6   8       64.91       76.26      4.00 o 
  -9   6   8       11.81       15.77      2.17 o 
  -8   6   8        4.44        3.15      2.69 o 
  -7   6   8        1.45        1.17      1.62 o 
  -6   6   8        0.22       -0.12      1.27 o 
  -5   6   8        5.41        6.23      3.50 o 
  -4   6   8       52.83       55.57      4.17 o 
  -3   6   8        6.76        1.36      2.90 o 
  -2   6   8        0.00       -0.62      1.29 o 
  -1   6   8        0.12       -0.28      1.28 o 
   0   6   8       11.78        8.30      1.57 o 
   1   6   8       17.17       18.25      2.09 o 
   2   6   8        0.96        0.30      1.13 o 
   3   6   8        1.64        0.88      1.27 o 
   4   6   8        0.48        0.80      1.34 o 
   5   6   8        2.05       -0.70      1.30 o 
   6   6   8        0.13       -0.02      1.30 o 
   7   6   8        5.50        4.55      1.68 o 
   8   6   8        1.05        0.08      2.37 o 
   9   6   8        0.08       -0.12      1.47 o 
  10   6   8        0.43        1.06      1.64 o 
 -12   7   8        0.65       -2.24      2.24 o 
 -11   7   8        0.16        0.45      1.56 o 
 -10   7   8        2.92        4.23      1.70 o 
  -9   7   8        0.20        2.14      1.87 o 
  -8   7   8        0.31       -0.44      1.55 o 
  -7   7   8        1.65        2.66      1.69 o 
  -6   7   8        1.23       -0.71      1.51 o 
  -5   7   8        0.04       -1.06      1.46 o 
  -4   7   8        0.01        1.14      2.21 o 
  -3   7   8        0.62       -0.05      2.08 o 
  -2   7   8        0.24        2.05      2.16 o 
  -1   7   8       14.97       19.01      2.73 o 
   0   7   8        0.16       -0.14      1.28 o 
   1   7   8       26.51       29.54      2.78 o 
   2   7   8       19.96       27.32      3.51 o 
   3   7   8        3.21        3.40      1.54 o 
   4   7   8        5.10        3.57      1.70 o 
   5   7   8        0.08       -0.34      1.48 o 
   6   7   8        0.22        1.50      1.65 o 
   7   7   8        2.55        4.40      1.90 o 
   8   7   8        3.59        2.15      2.78 o 
 -10   8   8        3.27        5.58      2.49 o 
  -9   8   8        0.81        3.34      2.46 o 
  -8   8   8        4.37        5.49      2.22 o 
  -7   8   8        2.52        3.72      2.01 o 
  -6   8   8        0.94        3.42      1.99 o 
  -5   8   8        0.04        1.10      2.67 o 
  -4   8   8        0.37       -1.29      2.42 o 
  -3   8   8        0.13        4.62      3.05 o 
  -2   8   8       18.56       30.62      5.15 o 
  -1   8   8        0.26        2.67      2.89 o 
   0   8   8        6.22        3.41      1.89 o 
   1   8   8        0.58        0.64      1.51 o 
   2   8   8        0.01        0.69      1.58 o 
   3   8   8        0.00       -0.20      1.56 o 
   4   8   8        0.00       -0.20      1.52 o 
   5   8   8        3.08        2.36      1.85 o 
   6   8   8        1.97        1.90      1.90 o 
  -5   9   8        5.39        7.97      3.36 o 
  -4   9   8        1.36        0.28      2.85 o 
  -3   9   8       13.50       19.40      4.69 o 
  -2   9   8        0.98        0.08      3.06 o 
  -1   9   8        1.46       -1.69      2.98 o 
   0   9   8        0.54       -0.87      2.73 o 
   1   9   8        0.02        1.18      2.20 o 
 -18   1   9        4.03        6.21      1.14 o 
 -17   1   9        4.17        5.69      1.06 o 
 -16   1   9        3.86        6.00      1.08 o 
 -15   1   9        0.01       -0.64      0.64 o 
 -14   1   9       15.60       17.48      1.02 o 
 -13   1   9        0.65        0.03      0.57 o 
 -12   1   9        3.74        5.55      0.65 o 
 -11   1   9        7.78        7.25      0.69 o 
 -10   1   9       23.39       21.19      0.95 o 
  -9   1   9        9.16        9.71      0.71 o 
  -8   1   9       38.67       38.64      1.43 o 
  -7   1   9       27.87       31.72      1.05 o 
  -6   1   9        3.65        4.74      0.54 o 
  -5   1   9        0.05        0.19      0.43 o 
  -4   1   9      143.77      143.00      1.87 o 
  -3   1   9        0.79        0.39      0.51 o 
  -2   1   9      268.54      273.59      3.24 o 
  -1   1   9       14.16       16.21      0.72 o 
   0   1   9        4.63        4.75      0.50 o 
   1   1   9        3.25        2.02      0.84 o 
   2   1   9       19.37       18.83      0.82 o 
   3   1   9       13.36       14.51      0.86 o 
   4   1   9      135.34      142.84      2.61 o 
   5   1   9       43.42       43.19      1.33 o 
   6   1   9        6.45        6.27      0.83 o 
   7   1   9       18.60       21.18      1.54 o 
   8   1   9        4.96        4.14      1.34 o 
   9   1   9       17.73       18.19      1.71 o 
  10   1   9        1.52        0.46      1.19 o 
  11   1   9        4.45        4.90      1.52 o 
  12   1   9        0.01       -1.18      1.18 o 
  13   1   9        0.00        1.13      1.34 o 
 -17   2   9       10.64       12.13      1.37 o 
 -16   2   9        0.17        1.09      0.97 o 
 -15   2   9        4.97        6.66      1.10 o 
 -14   2   9        5.54        4.72      0.95 o 
 -13   2   9        1.28        0.42      0.78 o 
 -12   2   9       10.64       12.05      1.10 o 
 -11   2   9       99.37       98.04      2.00 o 
 -10   2   9       48.26       48.43      1.39 o 
  -9   2   9      133.60      135.35      2.32 o 
  -8   2   9       32.52       32.84      1.16 o 
  -7   2   9        0.72        1.03      0.50 o 
  -6   2   9       34.30       33.61      1.16 o 
  -5   2   9       29.47       29.22      1.68 o 
  -4   2   9       64.76       70.67      1.41 o 
  -3   2   9       43.72       46.03      1.33 o 
  -2   2   9      478.64      508.21      6.47 o 
  -1   2   9       51.03       58.38      1.25 o 
   0   2   9      192.63      196.37      2.92 o 
   1   2   9        6.44        6.91      0.61 o 
   2   2   9        1.28        0.53      0.60 o 
   3   2   9        0.06        0.49      0.57 o 
   4   2   9       42.90       46.48      1.52 o 
   5   2   9        9.06       10.84      1.55 o 
   6   2   9        2.10        1.84      0.74 o 
   7   2   9       11.84       13.53      1.09 o 
   8   2   9       13.51       12.20      1.37 o 
   9   2   9        6.84        4.36      1.16 o 
  10   2   9        1.26        3.28      1.18 o 
  11   2   9       13.21       15.19      2.56 o 
  12   2   9        1.75       -0.07      1.59 o 
  13   2   9        2.81        2.82      1.84 o 
 -17   3   9        7.38        6.74      1.28 o 
 -16   3   9        5.69        4.67      1.12 o 
 -15   3   9        7.07        8.47      1.18 o 
 -14   3   9        0.39       -0.68      0.83 o 
 -13   3   9        2.84        3.29      0.94 o 
 -12   3   9        6.79       10.09      1.11 o 
 -11   3   9       28.62       27.23      1.50 o 
 -10   3   9       30.48       30.97      1.81 o 
  -9   3   9      130.63      128.01      2.64 o 
  -8   3   9      344.84      361.56      5.73 o 
  -7   3   9      151.47      154.41      3.06 o 
  -6   3   9      117.90      118.07      2.48 o 
  -5   3   9       26.25       28.67      1.33 o 
  -4   3   9       15.36       17.34      0.92 o 
  -3   3   9        2.54        2.54      0.54 o 
  -2   3   9       64.94       71.74      1.58 o 
  -1   3   9        2.86        2.34      0.65 o 
   0   3   9       81.34       84.95      2.77 o 
   1   3   9       11.93        8.25      1.19 o 
   2   3   9        6.29        7.06      0.99 o 
   3   3   9       12.44       11.08      1.04 o 
   4   3   9       78.01       80.26      2.19 o 
   5   3   9       14.61       11.66      1.18 o 
   6   3   9        8.33        6.09      1.06 o 
   7   3   9        0.25       -0.88      0.88 o 
   8   3   9       24.56       21.38      1.65 o 
   9   3   9        2.68        1.27      1.40 o 
  10   3   9        5.11        2.35      2.88 o 
  11   3   9       10.43        7.09      2.12 o 
  12   3   9        0.72        1.59      2.26 o 
  13   3   9        0.65       -3.46      3.46 o 
 -16   4   9        3.97        4.51      1.20 o 
 -15   4   9        0.75       -0.93      0.93 o 
 -14   4   9       14.75       18.33      1.44 o 
 -13   4   9        0.77       -0.19      0.90 o 
 -12   4   9        1.71        0.52      0.87 o 
 -11   4   9        0.81        1.79      0.84 o 
 -10   4   9       93.41       97.21      2.65 o 
  -9   4   9        7.14        9.05      1.09 o 
  -8   4   9       71.52       65.67      2.26 o 
  -7   4   9       25.88       26.48      1.78 o 
  -6   4   9        2.04        1.34      0.72 o 
  -5   4   9        2.05        1.20      0.68 o 
  -4   4   9        1.24        0.00      0.66 o 
  -3   4   9        7.74        8.48      0.97 o 
  -2   4   9        3.41        1.87      0.87 o 
  -1   4   9        6.15        4.97      1.15 o 
   0   4   9       60.02       54.62      2.32 o 
   1   4   9        2.49        2.17      0.96 o 
   2   4   9      506.71      518.42      8.98 o 
   3   4   9        0.07        1.24      0.98 o 
   4   4   9      106.13      112.35      3.34 o 
   5   4   9        1.16        0.98      0.91 o 
   6   4   9        4.07        2.63      1.02 o 
   7   4   9        0.00       -0.88      0.88 o 
   8   4   9        0.06       -1.03      1.03 o 
   9   4   9        0.28       -0.35      1.20 o 
  10   4   9        0.14       -1.79      1.79 o 
  11   4   9        5.10        4.31      1.81 o 
  12   4   9        4.46        1.26      2.49 o 
 -15   5   9        4.66        3.16      1.25 o 
 -14   5   9        4.85        4.88      1.81 o 
 -13   5   9        0.50       -1.20      1.20 o 
 -12   5   9       11.36        6.55      1.51 o 
 -11   5   9        7.71       10.75      1.54 o 
 -10   5   9        2.12        1.18      1.13 o 
  -9   5   9        0.22       -0.41      1.03 o 
  -8   5   9        3.80        4.12      1.23 o 
  -7   5   9        0.23        0.42      2.29 o 
  -6   5   9        2.51        4.31      1.72 o 
  -5   5   9       11.00       11.18      1.83 o 
  -4   5   9        0.28        0.49      1.78 o 
  -3   5   9        0.59        1.82      1.03 o 
  -2   5   9       21.00       14.06      2.19 o 
  -1   5   9        6.65        9.41      2.51 o 
   0   5   9        1.18        3.57      1.56 o 
   1   5   9        7.57        3.28      1.27 o 
   2   5   9       21.56       22.72      2.17 o 
   3   5   9        6.01        4.43      1.39 o 
   4   5   9        5.89        4.81      1.42 o 
   5   5   9        8.27        9.64      1.72 o 
   6   5   9        5.49        5.71      1.22 o 
   7   5   9        2.50       -0.01      1.03 o 
   8   5   9        0.32        1.05      1.09 o 
   9   5   9        0.28        1.86      1.84 o 
  10   5   9        0.00       -0.35      1.24 o 
  11   5   9        0.05       -1.19      2.26 o 
 -14   6   9        6.65        2.37      1.82 o 
 -13   6   9        0.21       -0.43      1.38 o 
 -12   6   9       25.70       29.18      2.37 o 
 -11   6   9        2.17        3.88      1.41 o 
 -10   6   9       60.98       74.93      5.85 o 
  -9   6   9        1.26        2.34      1.72 o 
  -8   6   9       26.34       35.17      3.37 o 
  -7   6   9        0.00       -0.64      1.46 o 
  -6   6   9       16.97       15.23      4.21 o 
  -5   6   9        3.67        1.40      1.46 o 
  -4   6   9       74.10       68.02      3.79 o 
  -3   6   9        7.06        6.97      2.73 o 
  -2   6   9       25.09       18.05      2.57 o 
  -1   6   9        3.77        3.11      1.70 o 
   0   6   9        1.26        0.61      1.47 o 
   1   6   9        8.31        6.96      1.67 o 
   2   6   9       11.54       12.72      1.95 o 
   3   6   9        7.36        7.08      1.72 o 
   4   6   9        4.32        4.66      1.84 o 
   5   6   9        0.06       -1.05      1.33 o 
   6   6   9        3.39        3.87      1.66 o 
   7   6   9        5.29        5.02      1.76 o 
   8   6   9       14.96       15.93      2.36 o 
   9   6   9        3.81        5.44      1.94 o 
 -12   7   9        0.03       -1.62      1.71 o 
 -11   7   9        0.03        0.99      1.74 o 
 -10   7   9        0.08        1.04      2.13 o 
  -9   7   9        0.59        4.18      2.01 o 
  -8   7   9        0.00        0.24      1.75 o 
  -7   7   9        3.63        2.33      1.79 o 
  -6   7   9       12.93       13.27      2.41 o 
  -5   7   9        4.05        7.21      1.96 o 
  -4   7   9        6.95        5.54      2.91 o 
  -3   7   9        1.17        0.72      2.37 o 
  -2   7   9        0.03       -0.55      1.83 o 
  -1   7   9        0.36       -0.64      1.62 o 
   0   7   9        2.88        6.64      2.17 o 
   1   7   9        0.18        1.96      1.42 o 
   2   7   9        1.66        5.37      1.83 o 
   3   7   9        0.60        1.37      1.57 o 
   4   7   9        1.41        0.94      1.58 o 
   5   7   9        2.08        1.54      1.66 o 
   6   7   9       17.14       20.62      2.68 o 
   7   7   9        2.66        1.10      1.71 o 
   8   7   9        9.23        4.30      3.35 o 
  -9   8   9        1.28        6.04      3.58 o 
  -8   8   9        1.09        2.21      2.53 o 
  -7   8   9        0.39        0.49      1.93 o 
  -6   8   9        4.21        8.63      3.44 o 
  -5   8   9        4.04        6.77      3.13 o 
  -4   8   9       21.85       18.26      4.30 o 
  -3   8   9        3.07        6.37      3.32 o 
  -2   8   9        7.02       10.06      3.54 o 
  -1   8   9        1.24       -0.78      2.63 o 
   0   8   9        1.47        3.57      2.15 o 
   1   8   9        1.45        1.32      1.98 o 
   2   8   9        4.04        4.39      1.91 o 
   3   8   9        0.00       -0.45      1.62 o 
   4   8   9        0.13       -1.56      1.56 o 
   5   8   9        0.09       -1.21      2.90 o 
  -2   9   9        6.18        6.62      3.73 o 
 -17   0  10        4.65        3.77      1.27 o 
 -16   0  10        4.64        4.23      1.61 o 
 -15   0  10        0.99        2.25      0.91 o 
 -14   0  10       25.76       27.93      1.78 o 
 -13   0  10        0.18        0.49      0.90 o 
 -12   0  10        0.01       -0.75      0.75 o 
 -11   0  10        9.86        9.29      1.07 o 
 -10   0  10        8.46        6.16      0.96 o 
  -9   0  10       90.26       93.53      2.84 o 
  -8   0  10       61.95       72.61      2.14 o 
  -7   0  10        0.38        2.21      1.04 o 
  -6   0  10      160.51      160.55      4.46 o 
  -5   0  10       25.96       28.04      1.38 o 
  -4   0  10        4.20        4.50      0.98 o 
  -3   0  10      389.20      401.85      6.47 o 
  -2   0  10      117.73      126.69      2.70 o 
  -1   0  10       34.79       35.43      1.97 o 
   0   0  10      208.89      203.49      4.32 o 
   1   0  10        7.48        7.06      1.18 o 
   2   0  10       46.03       50.02      1.89 o 
   3   0  10       51.70       57.77      2.04 o 
   4   0  10        0.04       -0.25      2.54 o 
   5   0  10       31.84       28.43      2.02 o 
   6   0  10       14.72       16.46      2.16 o 
   7   0  10        0.00       -1.06      1.06 o 
   8   0  10        9.16        4.69      1.83 o 
   9   0  10        7.39        5.70      1.47 o 
  10   0  10       15.97       15.71      1.89 o 
  11   0  10        7.60        6.63      1.59 o 
  12   0  10        2.15        2.03      2.45 o 
  13   0  10        0.00        3.01      2.61 o 
 -17   1  10        1.62        3.31      0.99 o 
 -16   1  10        7.77        8.38      1.18 o 
 -15   1  10        1.51        1.37      0.76 o 
 -14   1  10       21.35       23.83      1.25 o 
 -13   1  10       23.51       25.08      1.12 o 
 -12   1  10       37.67       32.61      1.10 o 
 -11   1  10        2.30        1.83      0.54 o 
 -10   1  10        7.23        7.08      0.69 o 
  -9   1  10        6.87        6.47      0.66 o 
  -8   1  10       36.07       39.19      1.16 o 
  -7   1  10       74.04       71.42      1.45 o 
  -6   1  10        3.54        2.47      0.66 o 
  -5   1  10        5.23        6.64      0.60 o 
  -4   1  10      146.72      149.55      1.98 o 
  -3   1  10        8.06       10.02      0.57 o 
  -2   1  10        0.00        0.90      0.42 o 
  -1   1  10        3.78        4.16      0.54 o 
   0   1  10       12.76       14.42      0.73 o 
   1   1  10        2.89        2.02      0.52 o 
   2   1  10        0.58       -0.11      0.53 o 
   3   1  10       19.50       19.22      1.00 o 
   4   1  10        6.69        5.89      0.93 o 
   5   1  10       39.17       39.86      1.47 o 
   6   1  10       22.25       21.58      1.23 o 
   7   1  10        0.20       -0.95      0.95 o 
   8   1  10        2.01        0.45      1.22 o 
   9   1  10        2.80        0.49      1.75 o 
  10   1  10        2.14        1.41      1.23 o 
  11   1  10        0.39        0.75      1.26 o 
  12   1  10        0.03        1.04      1.27 o 
  13   1  10        0.00       -1.01      1.31 o 
 -17   2  10        2.24        1.24      1.10 o 
 -16   2  10        3.27        5.91      1.15 o 
 -15   2  10        1.60       -0.10      1.20 o 
 -14   2  10        5.19        3.25      0.93 o 
 -13   2  10        9.17        9.43      1.12 o 
 -12   2  10        2.00        1.37      0.85 o 
 -11   2  10        7.09        7.13      0.97 o 
 -10   2  10       47.56       50.78      1.48 o 
  -9   2  10       17.50       19.10      1.01 o 
  -8   2  10       77.52       77.85      1.69 o 
  -7   2  10       24.89       23.61      1.07 o 
  -6   2  10       38.31       40.02      1.24 o 
  -5   2  10       91.87       93.50      1.75 o 
  -4   2  10        0.37       -0.10      0.54 o 
  -3   2  10       25.57       27.64      0.99 o 
  -2   2  10      127.40      127.24      2.06 o 
  -1   2  10      125.45      121.95      2.18 o 
   0   2  10       16.26       17.22      0.93 o 
   1   2  10       14.65       16.43      1.01 o 
   2   2  10        0.62       -0.30      1.17 o 
   3   2  10        1.18        1.19      0.71 o 
   4   2  10       38.72       43.11      2.13 o 
   5   2  10       17.33       20.89      1.22 o 
   6   2  10        6.23        8.28      0.95 o 
   7   2  10        0.06        0.60      0.98 o 
   8   2  10        0.00       -0.37      1.03 o 
   9   2  10       25.47       26.01      1.85 o 
  10   2  10        6.91       10.48      2.56 o 
  11   2  10       10.86       11.53      2.12 o 
  12   2  10        3.79        3.04      3.80 o 
 -16   3  10        0.03       -0.96      0.96 o 
 -15   3  10        0.62       -0.89      0.89 o 
 -14   3  10        0.53        0.57      0.93 o 
 -13   3  10        3.82        2.30      0.95 o 
 -12   3  10        1.71        1.07      0.87 o 
 -11   3  10       19.29       18.55      1.30 o 
 -10   3  10        1.42        1.10      0.78 o 
  -9   3  10      121.89      128.62      2.67 o 
  -8   3  10       52.18       50.49      1.78 o 
  -7   3  10      103.73       99.93      2.38 o 
  -6   3  10       37.83       38.12      2.44 o 
  -5   3  10       17.96       17.52      1.08 o 
  -4   3  10       26.94       26.38      1.16 o 
  -3   3  10       24.42       22.82      1.06 o 
  -2   3  10       37.09       31.82      1.81 o 
  -1   3  10      611.96      597.94      8.49 o 
   0   3  10       47.54       50.79      1.96 o 
   1   3  10      193.29      180.31      3.85 o 
   2   3  10       17.61       19.83      1.69 o 
   3   3  10        5.48        5.73      1.28 o 
   4   3  10       32.40       35.63      2.37 o 
   5   3  10        0.19       -0.28      0.84 o 
   6   3  10        2.01        1.49      0.97 o 
   7   3  10        7.76        7.06      1.38 o 
   8   3  10        2.30        2.56      1.70 o 
   9   3  10        0.44       -1.24      1.24 o 
  10   3  10        3.98        5.49      1.85 o 
  11   3  10        5.31        5.28      1.89 o 
  12   3  10        2.26        2.03      1.88 o 
 -16   4  10        1.98        1.71      1.17 o 
 -15   4  10        0.00       -0.94      0.94 o 
 -14   4  10        0.36       -0.94      1.01 o 
 -13   4  10       22.44       22.03      1.55 o 
 -12   4  10       84.24       88.39      2.75 o 
 -11   4  10      136.99      149.48      4.43 o 
 -10   4  10       23.19       24.51      1.61 o 
  -9   4  10       29.29       34.51      2.52 o 
  -8   4  10       16.13       16.69      1.40 o 
  -7   4  10        8.00        9.70      1.15 o 
  -6   4  10        5.28        4.86      1.25 o 
  -5   4  10        4.92        3.11      0.96 o 
  -4   4  10        7.03        7.79      1.16 o 
  -3   4  10        0.56       -0.12      0.68 o 
  -2   4  10        2.41        3.39      0.85 o 
  -1   4  10        7.03        3.68      1.12 o 
   0   4  10        8.41        9.07      1.66 o 
   1   4  10        7.39        6.05      1.35 o 
   2   4  10        0.10        0.58      0.95 o 
   3   4  10      149.48      150.98      3.83 o 
   4   4  10        3.36        3.28      1.07 o 
   5   4  10       54.68       52.45      2.44 o 
   6   4  10        0.70        1.56      1.02 o 
   7   4  10        4.37        3.86      1.13 o 
   8   4  10        0.48        1.37      1.11 o 
   9   4  10        0.00       -1.31      1.79 o 
  10   4  10        0.00       -1.68      3.62 o 
  11   4  10        1.32       -0.16      1.71 o 
 -15   5  10        0.03       -1.04      1.04 o 
 -14   5  10       10.04       10.37      1.56 o 
 -13   5  10        0.91        0.17      1.12 o 
 -12   5  10        0.95       -0.30      1.21 o 
 -11   5  10        8.24        8.16      1.52 o 
 -10   5  10        2.41        2.35      1.19 o 
  -9   5  10       24.37       23.57      2.16 o 
  -8   5  10        4.37        2.99      1.62 o 
  -7   5  10       21.11       21.80      2.58 o 
  -6   5  10        1.72        1.92      1.42 o 
  -5   5  10       86.97       80.78      3.86 o 
  -4   5  10        2.77        2.93      1.38 o 
  -3   5  10       55.19       46.68      3.67 o 
  -2   5  10        3.02        0.96      1.41 o 
  -1   5  10       18.14       19.21      3.20 o 
   0   5  10        4.14        2.60      1.60 o 
   1   5  10       11.53       11.56      2.22 o 
   2   5  10        0.78       -0.75      1.11 o 
   3   5  10        0.93        0.99      1.20 o 
   4   5  10        1.26        1.72      1.06 o 
   5   5  10       15.11       14.93      1.62 o 
   6   5  10        2.78        2.23      1.15 o 
   7   5  10        6.64        6.81      1.43 o 
   8   5  10        0.15       -0.96      1.14 o 
   9   5  10        4.37        2.97      1.36 o 
  10   5  10        1.21        2.19      2.30 o 
 -13   6  10        0.07        0.62      1.48 o 
 -12   6  10        0.00        0.21      1.37 o 
 -11   6  10        5.07        4.96      1.79 o 
 -10   6  10        0.52        2.93      1.98 o 
  -9   6  10       16.00       17.72      2.64 o 
  -8   6  10        0.01        1.02      1.61 o 
  -7   6  10        0.01        0.70      1.52 o 
  -6   6  10        0.29        0.15      1.40 o 
  -5   6  10        2.11        2.13      1.56 o 
  -4   6  10        5.70        7.00      2.77 o 
  -3   6  10        9.50       11.01      2.15 o 
  -2   6  10        0.24        0.50      1.48 o 
  -1   6  10        6.03        4.82      1.90 o 
   0   6  10        0.93        2.32      1.81 o 
   1   6  10       32.50       26.14      5.19 o 
   2   6  10        1.71        3.05      1.54 o 
   3   6  10        0.37       -0.29      1.41 o 
   4   6  10        0.44       -0.06      1.38 o 
   5   6  10        0.65       -0.27      1.48 o 
   6   6  10        0.51        0.24      1.55 o 
   7   6  10        0.09        2.29      1.66 o 
   8   6  10        0.59       -0.60      1.60 o 
   9   6  10        0.01        0.25      2.87 o 
 -11   7  10        1.06        0.87      1.80 o 
 -10   7  10       17.39       20.96      4.78 o 
  -9   7  10       14.05       20.03      2.99 o 
  -8   7  10        5.08        8.03      2.23 o 
  -7   7  10        0.83        4.14      1.89 o 
  -6   7  10        0.35        0.99      3.05 o 
  -5   7  10        0.10       -1.32      2.11 o 
  -4   7  10        0.91        1.59      2.34 o 
  -3   7  10        1.56        0.73      2.29 o 
  -2   7  10        1.46        1.57      1.71 o 
  -1   7  10       12.95       12.51      6.69 o 
   0   7  10        1.29        2.69      1.99 o 
   1   7  10       48.43       53.33      4.51 o 
   2   7  10        0.38        2.69      1.69 o 
   3   7  10       12.57       11.94      2.25 o 
   4   7  10        1.01        1.45      2.36 o 
   5   7  10        0.36        1.47      1.77 o 
   6   7  10        0.71        1.79      1.83 o 
   7   7  10        0.46       -0.23      2.83 o 
  -8   8  10        0.00        0.75      3.16 o 
  -7   8  10        6.10       12.02      3.58 o 
  -6   8  10        6.47       12.46      3.78 o 
  -5   8  10        0.18       -0.48      2.62 o 
  -4   8  10        9.41       14.05      4.00 o 
  -3   8  10        0.04        3.01      3.04 o 
  -2   8  10        5.24        4.43      2.96 o 
  -1   8  10        2.87        4.27      3.07 o 
   0   8  10        0.89        2.03      2.18 o 
   1   8  10        3.70        5.73      2.37 o 
   2   8  10        0.61       -1.94      1.95 o 
   3   8  10        0.45       -0.29      2.14 o 
 -17   1  11        0.70        0.97      0.94 o 
 -16   1  11        4.86        3.58      1.10 o 
 -15   1  11        1.38        1.75      0.81 o 
 -14   1  11       47.08       51.30      1.71 o 
 -13   1  11        2.58        2.50      0.95 o 
 -12   1  11       24.84       25.54      1.38 o 
 -11   1  11        0.01        0.00      0.57 o 
 -10   1  11        3.63        2.80      0.64 o 
  -9   1  11       23.70       22.38      0.99 o 
  -8   1  11        0.16       -0.49      0.60 o 
  -7   1  11       24.83       25.73      1.01 o 
  -6   1  11       63.10       68.41      1.52 o 
  -5   1  11       49.02       55.51      1.29 o 
  -4   1  11       44.39       44.77      1.15 o 
  -3   1  11       50.65       47.52      1.26 o 
  -2   1  11       38.36       38.63      1.22 o 
  -1   1  11        0.80        0.39      0.49 o 
   0   1  11       46.19       47.12      1.23 o 
   1   1  11        1.90        1.49      0.61 o 
   2   1  11       15.46       15.30      1.15 o 
   3   1  11        1.06        1.23      0.61 o 
   4   1  11       19.97       17.98      1.11 o 
   5   1  11        0.21       -0.50      0.79 o 
   6   1  11        6.67        7.89      2.03 o 
   7   1  11        9.25       12.39      1.49 o 
   8   1  11        1.49        1.25      1.34 o 
   9   1  11       16.31       19.15      2.68 o 
  10   1  11        3.77        6.46      2.26 o 
  11   1  11        1.74        2.04      1.34 o 
  12   1  11        0.15       -0.45      1.32 o 
 -17   2  11        0.41       -0.20      1.05 o 
 -16   2  11       10.87       11.69      1.36 o 
 -15   2  11        0.01       -0.90      0.90 o 
 -14   2  11        7.32        5.39      1.03 o 
 -13   2  11        0.25       -0.01      0.85 o 
 -12   2  11       49.42       49.25      1.91 o 
 -11   2  11       17.44       19.74      1.32 o 
 -10   2  11       48.22       48.56      1.51 o 
  -9   2  11       65.43       69.07      1.68 o 
  -8   2  11      343.83      339.94      4.57 o 
  -7   2  11        0.62        0.10      0.57 o 
  -6   2  11      222.22      224.32      3.48 o 
  -5   2  11        8.00        8.98      0.73 o 
  -4   2  11        9.93       10.13      0.73 o 
  -3   2  11        2.53        2.73      0.59 o 
  -2   2  11      155.71      155.65      2.42 o 
  -1   2  11        7.67        6.92      0.75 o 
   0   2  11      153.38      154.10      2.93 o 
   1   2  11       10.76        8.61      0.90 o 
   2   2  11        1.95        2.45      0.86 o 
   3   2  11       14.44       11.58      1.10 o 
   4   2  11       18.14       19.07      1.31 o 
   5   2  11       28.13       30.94      1.63 o 
   6   2  11        1.61        1.95      1.74 o 
   7   2  11        0.10       -0.42      0.99 o 
   8   2  11       32.51       37.41      2.14 o 
   9   2  11       10.16       12.28      1.53 o 
  10   2  11       29.52       29.06      2.72 o 
  11   2  11        5.62        4.85      2.43 o 
  12   2  11        2.18        4.87      2.20 o 
 -16   3  11        4.72        4.53      1.18 o 
 -15   3  11        4.50        2.74      1.19 o 
 -14   3  11        9.39       11.85      1.79 o 
 -13   3  11        0.80        0.22      0.90 o 
 -12   3  11       16.19       15.58      1.56 o 
 -11   3  11       27.53       25.20      1.48 o 
 -10   3  11       50.26       52.39      2.08 o 
  -9   3  11       11.82       13.56      1.12 o 
  -8   3  11        3.99        4.15      0.86 o 
  -7   3  11       27.51       26.45      1.41 o 
  -6   3  11        0.24        0.07      0.64 o 
  -5   3  11       18.01       18.04      1.05 o 
  -4   3  11        0.51       -0.55      0.62 o 
  -3   3  11        4.26        3.96      0.89 o 
  -2   3  11      155.81      149.79      4.11 o 
  -1   3  11        6.91        6.46      1.16 o 
   0   3  11      555.83      555.28      9.17 o 
   1   3  11       13.92       19.51      1.50 o 
   2   3  11      168.92      175.01      3.94 o 
   3   3  11       35.14       36.33      2.09 o 
   4   3  11        2.81        3.83      1.56 o 
   5   3  11       33.60       35.04      1.79 o 
   6   3  11        2.00        1.42      1.03 o 
   7   3  11        3.21        1.81      1.43 o 
   8   3  11        0.51       -1.17      1.39 o 
   9   3  11        1.12        0.18      1.54 o 
  10   3  11        9.02        9.26      2.07 o 
  11   3  11        0.21       -1.05      1.67 o 
 -15   4  11        7.60        6.88      1.27 o 
 -14   4  11        2.17        2.10      1.04 o 
 -13   4  11        3.95        2.15      1.04 o 
 -12   4  11       24.95       24.04      1.55 o 
 -11   4  11        0.05        1.77      0.91 o 
 -10   4  11       35.35       41.95      3.01 o 
  -9   4  11       30.78       33.11      1.97 o 
  -8   4  11        2.59        2.62      0.98 o 
  -7   4  11       18.88       18.04      1.45 o 
  -6   4  11       15.60       17.33      2.39 o 
  -5   4  11        0.04       -0.75      0.83 o 
  -4   4  11        1.56       -0.04      0.79 o 
  -3   4  11        2.55        1.53      1.29 o 
  -2   4  11        7.46        5.04      1.41 o 
  -1   4  11       24.72       22.04      1.88 o 
   0   4  11       41.52       35.54      3.95 o 
   1   4  11        2.43        1.28      1.36 o 
   2   4  11       14.39       16.76      1.78 o 
   3   4  11        5.52        4.17      1.29 o 
   4   4  11       13.63       15.25      1.78 o 
   5   4  11        2.15        2.47      1.04 o 
   6   4  11       10.99       10.14      1.42 o 
   7   4  11        2.09        0.71      1.11 o 
   8   4  11        0.12       -1.39      1.39 o 
   9   4  11        0.62       -1.05      1.28 o 
  10   4  11        0.89       -1.18      1.94 o 
 -14   5  11        0.24       -1.12      1.12 o 
 -13   5  11        0.43       -0.10      1.12 o 
 -12   5  11        5.42        8.30      1.42 o 
 -11   5  11        6.98        7.60      1.31 o 
 -10   5  11        8.09        8.26      1.84 o 
  -9   5  11        0.11        0.29      1.59 o 
  -8   5  11        0.02        0.98      1.49 o 
  -7   5  11        0.38        0.95      1.39 o 
  -6   5  11       16.50       18.02      2.31 o 
  -5   5  11       39.34       40.32      3.19 o 
  -4   5  11       22.47       25.74      2.16 o 
  -3   5  11        0.01        0.80      2.89 o 
  -2   5  11        0.69        0.90      2.30 o 
  -1   5  11       19.68       15.41      2.40 o 
   0   5  11        4.26        6.46      2.00 o 
   1   5  11        0.22       -1.33      1.33 o 
   2   5  11        1.71        1.88      1.63 o 
   3   5  11        0.01       -0.33      1.02 o 
   4   5  11        0.77       -0.22      1.12 o 
   5   5  11        0.38        0.11      1.10 o 
   6   5  11        3.52        1.63      1.24 o 
   7   5  11        0.08       -0.08      1.14 o 
   8   5  11        0.84        0.85      1.25 o 
   9   5  11        3.09        0.22      2.24 o 
 -13   6  11        0.03        0.52      1.83 o 
 -12   6  11        1.68        0.65      1.71 o 
 -11   6  11        1.82        1.32      2.51 o 
 -10   6  11        7.04        8.71      2.35 o 
  -9   6  11        0.37        1.34      1.74 o 
  -8   6  11        0.76        1.90      1.69 o 
  -7   6  11        0.00        0.60      2.79 o 
  -6   6  11        0.47        0.43      1.45 o 
  -5   6  11        1.18        3.26      2.56 o 
  -4   6  11       11.08        3.95      2.38 o 
  -3   6  11        8.59        7.71      2.09 o 
  -2   6  11        2.75        5.52      1.91 o 
  -1   6  11        3.89        2.64      6.60 o 
   0   6  11        3.66        0.36      1.71 o 
   1   6  11        9.25        9.83      2.43 o 
   2   6  11       17.27       16.34      2.79 o 
   3   6  11        5.68        5.19      1.75 o 
   4   6  11        4.84        3.11      1.92 o 
   5   6  11        0.00       -1.43      1.43 o 
   6   6  11        0.34       -0.60      1.61 o 
   7   6  11        0.51       -1.49      1.64 o 
   8   6  11        0.34        0.87      2.84 o 
 -10   7  11        0.21       -0.52      1.89 o 
  -9   7  11        0.02       -0.45      1.84 o 
  -8   7  11        0.06        0.95      2.41 o 
  -7   7  11        0.09        3.74      2.78 o 
  -6   7  11        1.36       -1.43      2.41 o 
  -5   7  11        0.10       -1.98      1.98 o 
  -4   7  11        0.00        2.28      2.76 o 
  -3   7  11        3.25        7.80      3.16 o 
  -2   7  11        1.36        1.55      1.81 o 
  -1   7  11        3.99        6.17      2.17 o 
   0   7  11        0.22        0.39      1.95 o 
   1   7  11        0.38       -0.57      1.87 o 
   2   7  11        0.58        2.34      2.13 o 
   3   7  11        0.13       -0.68      1.59 o 
   4   7  11        1.07        1.70      1.82 o 
   5   7  11        0.00       -0.61      1.99 o 
  -7   8  11        5.65        7.08      3.61 o 
  -6   8  11        0.65        9.31      3.68 o 
  -5   8  11        0.06        3.00      3.03 o 
  -4   8  11        6.47       11.60      4.00 o 
  -3   8  11        3.53        5.27      3.45 o 
  -2   8  11        4.76        7.47      3.41 o 
  -1   8  11        0.17        1.11      2.40 o 
   0   8  11        0.17        3.30      3.37 o 
   1   8  11        2.14        4.35      3.46 o 
   2   8  11        0.43       -0.57      2.90 o 
 -17   0  12        7.36       11.88      1.59 o 
 -16   0  12        0.36        0.27      1.00 o 
 -15   0  12        0.05        0.59      0.96 o 
 -14   0  12       22.59       18.51      2.55 o 
 -13   0  12       71.39       73.06      2.51 o 
 -12   0  12       25.36       27.66      1.73 o 
 -11   0  12       34.98       31.78      1.75 o 
 -10   0  12        3.95        4.76      1.21 o 
  -9   0  12       15.40       15.45      2.86 o 
  -8   0  12        9.23        9.35      1.06 o 
  -7   0  12       18.13       15.66      1.25 o 
  -6   0  12        0.27       -0.03      0.79 o 
  -5   0  12        3.04        2.10      0.88 o 
  -4   0  12       53.96       57.14      1.91 o 
  -3   0  12      233.53      247.21      4.56 o 
  -2   0  12       53.01       50.81      2.04 o 
  -1   0  12      293.15      312.83      5.48 o 
   0   0  12        0.01        0.20      0.86 o 
   1   0  12       33.58       32.73      1.72 o 
   2   0  12        0.66       -0.15      1.06 o 
   3   0  12      172.33      176.56      5.08 o 
   4   0  12        1.79        0.71      1.20 o 
   5   0  12       75.71       83.40      3.90 o 
   6   0  12        0.02       -1.27      1.27 o 
   7   0  12        0.03        0.42      1.19 o 
   8   0  12        0.21       -0.67      1.22 o 
   9   0  12        8.40       13.95      2.63 o 
  10   0  12        0.41        3.16      2.59 o 
  11   0  12        6.14        5.85      2.83 o 
 -17   1  12       16.56       21.97      1.65 o 
 -16   1  12        2.40        2.15      1.06 o 
 -15   1  12        0.09       -0.81      0.94 o 
 -14   1  12        0.01       -0.33      0.74 o 
 -13   1  12        2.31        2.34      0.78 o 
 -12   1  12        1.18        0.63      0.60 o 
 -11   1  12        9.85       10.05      0.85 o 
 -10   1  12        9.60        8.55      0.79 o 
  -9   1  12       10.14       11.52      0.81 o 
  -8   1  12        1.11        1.42      0.59 o 
  -7   1  12      241.82      250.89      3.35 o 
  -6   1  12        8.63       10.40      0.80 o 
  -5   1  12       56.49       58.85      1.37 o 
  -4   1  12        5.17        5.18      0.64 o 
  -3   1  12      185.38      199.61      2.74 o 
  -2   1  12        2.93        2.56      0.64 o 
  -1   1  12       23.60       24.74      1.00 o 
   0   1  12       13.15       12.91      0.80 o 
   1   1  12        6.73        6.64      0.72 o 
   2   1  12        0.02       -0.92      0.92 o 
   3   1  12        8.16        6.69      0.86 o 
   4   1  12        9.22       10.04      1.33 o 
   5   1  12       46.83       48.15      2.26 o 
   6   1  12        0.69        1.24      1.12 o 
   7   1  12        1.48        2.20      1.20 o 
   8   1  12        4.61        7.35      1.44 o 
   9   1  12       24.48       23.38      1.95 o 
  10   1  12        1.36        1.46      1.36 o 
  11   1  12        2.79        4.75      1.77 o 
 -16   2  12        1.84        0.34      1.62 o 
 -15   2  12        0.79        0.04      1.03 o 
 -14   2  12        0.61        0.12      0.92 o 
 -13   2  12        5.01        5.05      1.01 o 
 -12   2  12        2.75        1.21      0.97 o 
 -11   2  12        4.59        2.89      0.88 o 
 -10   2  12        8.87        8.12      0.85 o 
  -9   2  12      161.00      170.82      2.88 o 
  -8   2  12       13.04       16.76      1.01 o 
  -7   2  12      177.41      186.97      3.17 o 
  -6   2  12        0.23        0.01      0.59 o 
  -5   2  12       22.26       22.82      1.04 o 
  -4   2  12        1.04        1.65      0.57 o 
  -3   2  12        1.54       -0.25      0.55 o 
  -2   2  12        6.06        6.94      0.77 o 
  -1   2  12       84.70       81.94      2.06 o 
   0   2  12        4.48        5.21      0.83 o 
   1   2  12       17.61       17.62      1.14 o 
   2   2  12        5.28        7.78      0.94 o 
   3   2  12       26.75       34.88      1.56 o 
   4   2  12       11.47       11.38      1.16 o 
   5   2  12        1.71        1.55      1.01 o 
   6   2  12        3.13        3.06      1.14 o 
   7   2  12        7.87        7.19      1.34 o 
   8   2  12        1.33        2.01      1.19 o 
   9   2  12        1.17       -1.00      1.56 o 
  10   2  12        0.28       -0.49      1.61 o 
  11   2  12        2.19        2.72      3.71 o 
 -16   3  12        2.63        1.21      1.43 o 
 -15   3  12        0.00       -0.97      0.97 o 
 -14   3  12        0.11       -0.92      0.92 o 
 -13   3  12       18.38       18.59      1.47 o 
 -12   3  12       35.04       33.99      1.76 o 
 -11   3  12        9.27        9.84      1.15 o 
 -10   3  12       22.11       20.94      1.37 o 
  -9   3  12       31.57       30.20      1.53 o 
  -8   3  12        0.94       -0.05      0.78 o 
  -7   3  12       29.52       29.70      1.53 o 
  -6   3  12        1.54        1.56      0.76 o 
  -5   3  12        1.60        1.06      0.77 o 
  -4   3  12        0.65        0.54      0.77 o 
  -3   3  12       26.78       27.36      1.47 o 
  -2   3  12       17.97       17.81      2.10 o 
  -1   3  12      101.30      106.44      2.93 o 
   0   3  12        2.52        2.54      1.55 o 
   1   3  12       11.20       12.71      1.45 o 
   2   3  12       22.96       31.19      2.02 o 
   3   3  12      134.59      148.81      3.74 o 
   4   3  12       25.59       29.32      1.92 o 
   5   3  12       15.20       15.26      1.54 o 
   6   3  12        0.72        0.03      1.19 o 
   7   3  12        0.08        0.28      1.47 o 
   8   3  12        0.03        0.38      2.10 o 
   9   3  12        1.07        0.36      1.65 o 
  10   3  12        0.50        3.21      1.89 o 
 -15   4  12        0.63       -1.03      1.03 o 
 -14   4  12        0.57       -0.61      1.05 o 
 -13   4  12        0.61        1.51      1.11 o 
 -12   4  12       12.66       10.99      1.27 o 
 -11   4  12       32.91       34.39      1.79 o 
 -10   4  12        7.81        6.86      1.36 o 
  -9   4  12       18.47       18.93      2.31 o 
  -8   4  12        6.73        7.52      1.42 o 
  -7   4  12        0.54        0.72      1.05 o 
  -6   4  12        2.99        3.22      1.22 o 
  -5   4  12        2.61        2.03      1.01 o 
  -4   4  12        0.63       -0.18      1.28 o 
  -3   4  12       24.79       23.04      1.99 o 
  -2   4  12        1.61        1.35      1.15 o 
  -1   4  12        1.49        2.54      1.17 o 
   0   4  12       33.65       31.07      2.99 o 
   1   4  12       47.85       44.36      4.49 o 
   2   4  12       10.65        6.75      1.59 o 
   3   4  12       10.60       11.28      1.68 o 
   4   4  12        0.00       -1.01      1.10 o 
   5   4  12        2.58        0.79      1.26 o 
   6   4  12        0.05        0.47      1.10 o 
   7   4  12        0.86       -1.37      1.37 o 
   8   4  12        1.83        1.90      1.49 o 
   9   4  12        0.01       -0.40      1.47 o 
 -14   5  12        3.86        1.38      1.31 o 
 -13   5  12        0.45        1.05      1.20 o 
 -12   5  12        2.68        2.13      1.39 o 
 -11   5  12        6.67        7.70      1.56 o 
 -10   5  12        1.56       -0.14      1.24 o 
  -9   5  12        9.24       10.42      1.69 o 
  -8   5  12        0.03        0.84      1.54 o 
  -7   5  12        0.48        2.54      1.49 o 
  -6   5  12        0.30        1.31      1.42 o 
  -5   5  12        2.66        2.26      1.63 o 
  -4   5  12        1.35       -0.46      2.26 o 
  -3   5  12       13.34       11.43      2.23 o 
  -2   5  12        0.02        3.29      1.72 o 
  -1   5  12        0.22        1.62      1.63 o 
   0   5  12        3.51        1.80      1.78 o 
   1   5  12        1.23        2.20      1.29 o 
   2   5  12        7.25        5.22      1.48 o 
   3   5  12        0.49        0.65      1.25 o 
   4   5  12        0.03       -1.22      1.22 o 
   5   5  12        0.07       -0.57      1.08 o 
   6   5  12        0.86        0.14      1.22 o 
   7   5  12        0.04       -0.03      1.23 o 
   8   5  12        2.96        1.46      2.38 o 
 -12   6  12        0.37       -2.17      2.17 o 
 -11   6  12        4.16        2.92      3.38 o 
 -10   6  12        0.67       -0.31      2.57 o 
  -9   6  12        1.81        3.38      1.98 o 
  -8   6  12        4.13        5.24      2.00 o 
  -7   6  12        0.72        1.10      2.88 o 
  -6   6  12        1.79        1.94      2.26 o 
  -5   6  12        0.00        1.27      2.20 o 
  -4   6  12        0.19       -1.00      2.25 o 
  -3   6  12        0.04        0.57      1.57 o 
  -2   6  12        0.01       -1.64      2.13 o 
  -1   6  12        6.16        9.51      2.38 o 
   0   6  12        1.26        2.91      2.37 o 
   1   6  12        7.32       10.16      2.45 o 
   2   6  12        8.51       10.24      2.57 o 
   3   6  12        0.28       -1.84      2.30 o 
   4   6  12        0.00       -1.75      1.75 o 
   5   6  12        0.13       -0.68      1.58 o 
   6   6  12        0.77       -1.28      1.45 o 
 -10   7  12        8.06        4.22      2.43 o 
  -9   7  12        0.17        0.30      1.94 o 
  -8   7  12        2.86        8.44      3.60 o 
  -7   7  12        0.01       -0.13      2.61 o 
  -6   7  12        0.39       -0.03      2.60 o 
  -5   7  12        0.04       -0.63      2.48 o 
  -4   7  12        0.06        0.30      2.46 o 
  -3   7  12        0.23        0.28      2.39 o 
  -2   7  12        5.75        9.02      2.52 o 
  -1   7  12        3.96        6.38      2.32 o 
   0   7  12        1.20        2.74      3.47 o 
   1   7  12        3.22        3.96      2.25 o 
   2   7  12        0.81        3.77      2.35 o 
   3   7  12        0.58       -1.83      2.11 o 
   4   7  12        0.43        3.22      3.02 o 
  -4   8  12        0.06        2.57      3.13 o 
  -3   8  12        0.09        6.73      3.45 o 
  -2   8  12        3.19        4.96      3.28 o 
  -1   8  12        0.21        3.22      3.12 o 
 -16   1  13        0.04        1.04      1.07 o 
 -15   1  13        1.80        0.08      0.88 o 
 -14   1  13        1.11       -0.52      0.77 o 
 -13   1  13        0.06       -0.69      0.73 o 
 -12   1  13        0.19        0.09      0.74 o 
 -11   1  13       23.10       23.00      1.11 o 
 -10   1  13        0.76       -0.46      0.63 o 
  -9   1  13       41.72       45.01      1.63 o 
  -8   1  13        0.76        1.22      0.61 o 
  -7   1  13        6.21        5.98      0.80 o 
  -6   1  13        3.02        2.53      0.64 o 
  -5   1  13        0.04       -0.04      0.53 o 
  -4   1  13        2.03        1.02      0.55 o 
  -3   1  13        6.58        7.51      0.69 o 
  -2   1  13       40.72       42.20      1.25 o 
  -1   1  13       11.45       11.40      0.79 o 
   0   1  13       15.27       13.81      0.89 o 
   1   1  13        0.92        0.94      0.62 o 
   2   1  13        0.00        0.00      0.93 o 
   3   1  13        2.78        2.88      1.11 o 
   4   1  13        2.85        2.81      1.16 o 
   5   1  13        0.18       -0.23      1.09 o 
   6   1  13        0.54       -0.51      1.31 o 
   7   1  13        0.05        0.99      1.19 o 
   8   1  13        0.58       -0.53      1.20 o 
   9   1  13        1.55       -0.35      1.30 o 
  10   1  13        0.23        0.74      1.31 o 
 -16   2  13        0.54       -0.89      1.03 o 
 -15   2  13        3.16        2.31      1.10 o 
 -14   2  13        9.70        7.97      1.21 o 
 -13   2  13        0.11        0.65      0.87 o 
 -12   2  13        6.37        4.36      1.01 o 
 -11   2  13        0.55       -0.82      0.82 o 
 -10   2  13       32.81       33.03      1.64 o 
  -9   2  13        6.02        4.79      0.80 o 
  -8   2  13      141.92      151.05      2.67 o 
  -7   2  13        0.00        1.45      0.72 o 
  -6   2  13       52.84       51.82      1.56 o 
  -5   2  13       22.50       22.38      1.06 o 
  -4   2  13        0.14        0.16      0.59 o 
  -3   2  13        4.19        4.72      0.73 o 
  -2   2  13        1.06        1.23      0.78 o 
  -1   2  13        3.83        6.05      0.88 o 
   0   2  13        2.93        5.00      0.85 o 
   1   2  13        6.94        5.72      0.92 o 
   2   2  13        4.02        2.81      0.86 o 
   3   2  13        0.10        0.02      0.79 o 
   4   2  13       32.62       31.66      2.51 o 
   5   2  13       11.29       10.62      1.40 o 
   6   2  13        0.95        0.31      1.10 o 
   7   2  13        8.58       12.45      3.06 o 
   8   2  13        2.99        2.04      1.69 o 
   9   2  13        1.90       -0.59      1.80 o 
  10   2  13        0.96        2.58      1.89 o 
 -15   3  13        0.15       -0.48      1.07 o 
 -14   3  13        6.56        5.94      1.18 o 
 -13   3  13        0.27        0.01      0.97 o 
 -12   3  13       12.24       16.00      1.40 o 
 -11   3  13        2.85        1.43      0.95 o 
 -10   3  13        2.67        2.07      1.32 o 
  -9   3  13        2.70        2.29      0.87 o 
  -8   3  13       47.20       44.48      1.87 o 
  -7   3  13        0.91        1.62      0.95 o 
  -6   3  13       17.04       14.87      1.38 o 
  -5   3  13        1.85        2.19      0.82 o 
  -4   3  13        0.49       -0.08      0.75 o 
  -3   3  13        4.23        3.96      1.02 o 
  -2   3  13        0.30        0.22      0.90 o 
  -1   3  13        2.18        2.80      1.04 o 
   0   3  13        7.61        8.69      1.24 o 
   1   3  13       14.44       18.85      1.67 o 
   2   3  13       77.06       86.96      2.88 o 
   3   3  13        8.98       11.40      1.46 o 
   4   3  13       26.64       25.77      2.05 o 
   5   3  13        1.45       -0.15      1.69 o 
   6   3  13        0.27        0.14      1.61 o 
   7   3  13        0.02       -1.20      1.28 o 
   8   3  13        0.70       -0.52      1.65 o 
   9   3  13        2.97        5.96      2.08 o 
 -14   4  13        8.16        7.58      1.28 o 
 -13   4  13        0.17       -0.94      0.94 o 
 -12   4  13        0.00       -0.18      1.01 o 
 -11   4  13        0.80        0.22      0.98 o 
 -10   4  13       14.24       15.65      1.47 o 
  -9   4  13        4.68        4.65      1.46 o 
  -8   4  13        0.81       -0.04      1.06 o 
  -7   4  13        0.09        0.33      1.06 o 
  -6   4  13        4.55        3.11      1.29 o 
  -5   4  13       12.01       11.70      1.37 o 
  -4   4  13        1.69        0.66      1.12 o 
  -3   4  13        5.77        4.03      1.31 o 
  -2   4  13        0.50       -0.11      1.27 o 
  -1   4  13       15.24       14.88      1.79 o 
   0   4  13       30.49       30.55      2.33 o 
   1   4  13       29.97       27.08      2.28 o 
   2   4  13       28.93       27.35      2.92 o 
   3   4  13        2.66        0.63      1.33 o 
   4   4  13        0.16       -1.12      1.12 o 
   5   4  13        0.06        0.23      1.28 o 
   6   4  13        0.17        1.70      3.07 o 
   7   4  13        0.05       -1.21      1.33 o 
   8   4  13        0.39       -1.27      1.70 o 
 -13   5  13        0.03       -1.48      1.48 o 
 -12   5  13       42.60       41.31      2.64 o 
 -11   5  13        2.36        0.54      1.37 o 
 -10   5  13       74.33       91.46      3.40 o 
  -9   5  13        6.14        4.93      1.57 o 
  -8   5  13       16.80       17.94      1.99 o 
  -7   5  13        0.20        0.64      1.28 o 
  -6   5  13        1.25        1.50      1.50 o 
  -5   5  13        0.00       -0.58      1.34 o 
  -4   5  13       14.76       17.22      2.73 o 
  -3   5  13        2.78        4.60      1.42 o 
  -2   5  13        9.00        9.62      1.67 o 
  -1   5  13        2.27        0.11      1.29 o 
   0   5  13        0.40       -0.23      1.18 o 
   1   5  13        2.32        1.06      1.30 o 
   2   5  13        2.74        3.95      2.22 o 
   3   5  13        0.25        1.49      1.38 o 
   4   5  13        0.08        0.23      1.39 o 
   5   5  13        0.16       -1.61      1.68 o 
   6   5  13        0.36       -1.37      1.37 o 
   7   5  13        0.26        0.40      2.26 o 
 -11   6  13        2.77        0.80      1.75 o 
 -10   6  13        2.38        4.31      2.13 o 
  -9   6  13        0.55        2.68      2.06 o 
  -8   6  13        2.70        3.77      2.29 o 
  -7   6  13        1.13        2.91      3.02 o 
  -6   6  13        9.96        7.09      3.04 o 
  -5   6  13        4.22        0.16      2.41 o 
  -4   6  13       10.52       11.44      3.56 o 
  -3   6  13        2.07        1.28      1.81 o 
  -2   6  13        3.20        0.55      2.12 o 
  -1   6  13        0.99        4.62      2.08 o 
   0   6  13        5.55        4.98      2.26 o 
   1   6  13        1.61        4.25      2.22 o 
   2   6  13        4.70        4.05      3.38 o 
   3   6  13        1.48        2.84      2.22 o 
   4   6  13        1.92        2.20      2.50 o 
   5   6  13        3.04        2.76      2.69 o 
  -8   7  13        2.24        5.93      3.66 o 
  -7   7  13        0.68        3.31      3.24 o 
  -6   7  13        4.72        6.42      3.28 o 
  -5   7  13        2.56        3.62      3.05 o 
  -4   7  13        6.66        8.81      3.48 o 
  -3   7  13        3.36        3.86      3.13 o 
  -2   7  13        0.73        0.19      3.27 o 
  -1   7  13        1.10        2.43      2.22 o 
   0   7  13        0.07        3.35      2.31 o 
   1   7  13        0.04        1.45      2.16 o 
   2   7  13        0.05        3.04      3.51 o 
 -16   0  14        0.61       -0.64      2.11 o 
 -15   0  14        2.18        2.93      1.10 o 
 -14   0  14        6.88        7.82      1.36 o 
 -13   0  14        1.40        0.36      1.27 o 
 -12   0  14        7.81        7.84      1.27 o 
 -11   0  14        1.32        0.41      0.99 o 
 -10   0  14        5.83        6.22      1.15 o 
  -9   0  14       10.00        8.63      1.19 o 
  -8   0  14        5.21        3.40      1.03 o 
  -7   0  14        6.96        5.87      1.07 o 
  -6   0  14       20.50       21.83      1.57 o 
  -5   0  14       25.73       24.42      2.37 o 
  -4   0  14       24.82       24.99      1.73 o 
  -3   0  14       44.04       37.63      1.98 o 
  -2   0  14       10.98       13.87      1.39 o 
  -1   0  14        9.68        9.57      1.13 o 
   0   0  14       14.05       13.09      1.41 o 
   1   0  14        1.17        1.64      1.22 o 
   2   0  14        0.03       -1.32      2.28 o 
   3   0  14        0.01       -0.56      1.21 o 
   4   0  14        4.31        4.38      1.37 o 
   5   0  14        0.20       -1.00      1.14 o 
   6   0  14        0.36        1.85      1.37 o 
   7   0  14        0.14        2.40      2.46 o 
   8   0  14       10.54        8.25      2.96 o 
   9   0  14        0.94        3.30      2.69 o 
 -16   1  14        1.62        0.40      1.22 o 
 -15   1  14        1.77        0.10      1.05 o 
 -14   1  14        2.16        0.89      0.88 o 
 -13   1  14        1.72        0.48      0.91 o 
 -12   1  14        2.69        3.84      0.89 o 
 -11   1  14       13.00       14.96      1.34 o 
 -10   1  14        3.21        3.21      0.83 o 
  -9   1  14       59.64       64.69      1.81 o 
  -8   1  14        2.11        2.23      0.68 o 
  -7   1  14        4.38        5.22      0.72 o 
  -6   1  14       31.81       36.11      1.27 o 
  -5   1  14        0.30        0.19      0.61 o 
  -4   1  14       11.27       10.57      0.79 o 
  -3   1  14       11.36       11.79      0.84 o 
  -2   1  14        7.46        6.82      0.89 o 
  -1   1  14        0.97       -0.19      0.75 o 
   0   1  14        3.79        3.40      0.87 o 
   1   1  14        0.52        0.25      0.90 o 
   2   1  14        1.16       -0.46      0.92 o 
   3   1  14        0.62        0.22      1.07 o 
   4   1  14       19.78       19.74      1.73 o 
   5   1  14        0.77        1.47      1.19 o 
   6   1  14        6.76        5.22      1.38 o 
   7   1  14        0.71        1.82      1.32 o 
   8   1  14        0.12        1.84      1.54 o 
   9   1  14        0.00        1.88      2.24 o 
 -15   2  14        7.66        6.74      1.28 o 
 -14   2  14        0.00       -0.60      1.00 o 
 -13   2  14       11.19        9.91      1.28 o 
 -12   2  14        0.77        2.41      1.00 o 
 -11   2  14        0.08       -0.81      0.81 o 
 -10   2  14        3.40        4.16      1.20 o 
  -9   2  14       11.74       10.42      0.94 o 
  -8   2  14        2.04        2.68      0.79 o 
  -7   2  14       65.71       67.36      2.45 o 
  -6   2  14        5.16        7.03      0.86 o 
  -5   2  14       11.48       11.65      0.97 o 
  -4   2  14        1.19        1.34      0.69 o 
  -3   2  14        0.06       -0.14      0.64 o 
  -2   2  14        0.33       -0.61      0.69 o 
  -1   2  14        2.18        2.54      0.81 o 
   0   2  14       10.87       11.09      1.10 o 
   1   2  14        2.80        4.83      0.93 o 
   2   2  14        0.00       -0.78      0.78 o 
   3   2  14        7.11        8.62      1.33 o 
   4   2  14        2.49        1.94      1.08 o 
   5   2  14        6.66        5.71      1.30 o 
   6   2  14        0.07       -1.51      1.51 o 
   7   2  14        0.79       -1.46      2.21 o 
   8   2  14        0.05       -0.08      1.71 o 
   9   2  14        3.35        4.22      2.16 o 
 -14   3  14        0.27       -1.01      1.03 o 
 -13   3  14        0.01       -0.39      1.03 o 
 -12   3  14       13.12       12.33      1.33 o 
 -11   3  14        1.34        3.24      1.05 o 
 -10   3  14        0.63       -0.50      0.89 o 
  -9   3  14        0.60        0.31      0.82 o 
  -8   3  14       15.72       16.21      2.19 o 
  -7   3  14        2.01        1.84      1.00 o 
  -6   3  14       17.25       16.50      1.80 o 
  -5   3  14        5.52        5.02      1.00 o 
  -4   3  14        8.43        7.12      1.22 o 
  -3   3  14        8.16        7.46      1.46 o 
  -2   3  14        2.89        1.85      1.55 o 
  -1   3  14       29.19       22.02      2.06 o 
   0   3  14       25.91       28.06      2.61 o 
   1   3  14       26.00       23.26      1.81 o 
   2   3  14        4.35        4.41      1.20 o 
   3   3  14       10.00       10.98      1.69 o 
   4   3  14        0.96        2.00      1.91 o 
   5   3  14        0.15       -0.04      1.38 o 
   6   3  14        1.39        0.61      1.67 o 
   7   3  14        0.31        0.55      1.53 o 
   8   3  14        1.34        0.55      1.82 o 
 -14   4  14        0.48        0.12      3.28 o 
 -13   4  14        5.01        1.90      1.14 o 
 -12   4  14        0.10       -0.64      1.11 o 
 -11   4  14        4.71        2.70      1.21 o 
 -10   4  14        0.57        0.51      1.07 o 
  -9   4  14        3.36        3.39      1.23 o 
  -8   4  14        0.82       -0.43      1.56 o 
  -7   4  14        0.84        0.59      1.12 o 
  -6   4  14        1.74        1.98      1.18 o 
  -5   4  14        0.61        0.82      1.42 o 
  -4   4  14        3.71        5.33      1.49 o 
  -3   4  14       28.30       25.01      2.26 o 
  -2   4  14        4.60        4.86      1.45 o 
  -1   4  14       93.13       95.50      3.67 o 
   0   4  14        9.87        8.55      1.69 o 
   1   4  14       12.63       11.33      1.81 o 
   2   4  14        2.78        2.06      1.79 o 
   3   4  14        0.56        0.31      1.29 o 
   4   4  14        0.12       -0.78      1.33 o 
   5   4  14        1.59        0.53      1.66 o 
   6   4  14        0.30       -0.17      1.39 o 
   7   4  14        0.31       -0.23      1.85 o 
 -12   5  14        1.35       -0.05      1.51 o 
 -11   5  14       11.96        9.01      1.67 o 
 -10   5  14        0.05        1.46      1.32 o 
  -9   5  14        0.91        0.89      1.41 o 
  -8   5  14        0.09       -0.88      1.22 o 
  -7   5  14        2.32        6.25      1.91 o 
  -6   5  14        0.17       -0.05      1.60 o 
  -5   5  14       11.93       10.56      2.18 o 
  -4   5  14        0.17       -0.93      1.25 o 
  -3   5  14       11.87        7.83      1.64 o 
  -2   5  14        3.53        2.16      1.72 o 
  -1   5  14        1.29        1.48      1.41 o 
   0   5  14        8.99        9.76      2.30 o 
   1   5  14        1.24        2.04      1.60 o 
   2   5  14        1.52       -0.04      1.37 o 
   3   5  14        6.84       10.23      2.90 o 
   4   5  14        1.94        1.27      1.49 o 
   5   5  14        5.16        4.10      1.71 o 
   6   5  14        2.65       -0.75      2.16 o 
 -10   6  14        0.08        0.15      2.06 o 
  -9   6  14        6.32       10.78      2.56 o 
  -8   6  14        0.02        7.92      3.72 o 
  -7   6  14        1.00        0.72      2.86 o 
  -6   6  14        0.01        0.32      2.72 o 
  -5   6  14        6.79        7.14      3.38 o 
  -4   6  14        0.00        2.75      2.88 o 
  -3   6  14        2.63        8.39      2.43 o 
  -2   6  14        0.57        1.85      1.98 o 
  -1   6  14        0.00        0.96      3.37 o 
   0   6  14        2.35        2.66      2.14 o 
   1   6  14        4.18        5.49      2.42 o 
   2   6  14        1.15       -0.07      2.13 o 
   3   6  14        1.09        1.06      1.88 o 
  -6   7  14        1.46        4.84      3.31 o 
  -5   7  14        0.05        5.96      3.37 o 
  -4   7  14        0.32        1.82      3.19 o 
  -3   7  14        0.22        5.86      3.32 o 
  -2   7  14        0.13        0.17      2.79 o 
  -1   7  14        4.45        6.25      3.65 o 
   0   7  14        0.29        6.76      3.43 o 
 -15   1  15        0.30        0.59      1.08 o 
 -14   1  15        8.80        8.07      1.08 o 
 -13   1  15        1.29       -0.65      0.83 o 
 -12   1  15        9.47        8.42      1.05 o 
 -11   1  15        3.16        0.53      0.84 o 
 -10   1  15       18.73       16.34      1.39 o 
  -9   1  15        0.29       -0.58      0.78 o 
  -8   1  15       52.08       57.97      3.19 o 
  -7   1  15       11.07        9.78      0.98 o 
  -6   1  15        3.51        2.90      0.85 o 
  -5   1  15        0.68        0.13      0.83 o 
  -4   1  15        7.41        8.55      1.06 o 
  -3   1  15       15.54       14.56      1.51 o 
  -2   1  15       13.96       15.86      1.24 o 
  -1   1  15       11.08        8.60      1.05 o 
   0   1  15        5.47        5.61      1.11 o 
   1   1  15        0.02        0.22      0.95 o 
   2   1  15        3.56        4.44      1.16 o 
   3   1  15        3.09        2.71      1.13 o 
   4   1  15        4.36        5.54      1.89 o 
   5   1  15        1.79        0.96      1.27 o 
   6   1  15        1.39        2.49      1.35 o 
   7   1  15        1.13        1.42      1.34 o 
   8   1  15        0.37        2.60      1.45 o 
 -14   2  15        0.12       -1.03      1.03 o 
 -13   2  15        1.06        0.08      1.03 o 
 -12   2  15        0.08        0.17      0.96 o 
 -11   2  15        0.04       -0.57      0.91 o 
 -10   2  15       12.46        9.86      1.20 o 
  -9   2  15        0.55       -0.86      0.86 o 
  -8   2  15       34.97       36.96      1.75 o 
  -7   2  15       16.29       14.41      1.19 o 
  -6   2  15       30.44       28.58      1.47 o 
  -5   2  15        4.00        4.58      0.89 o 
  -4   2  15        0.22        0.19      0.90 o 
  -3   2  15        2.80        2.71      1.14 o 
  -2   2  15        0.13       -0.78      0.78 o 
  -1   2  15        1.52        2.09      0.86 o 
   0   2  15       17.43       17.92      1.32 o 
   1   2  15        8.24        6.54      1.07 o 
   2   2  15       19.30       20.38      2.03 o 
   3   2  15       46.33       48.82      2.63 o 
   4   2  15        5.02        3.67      1.46 o 
   5   2  15       19.26       17.97      2.05 o 
   6   2  15        0.00       -0.69      1.68 o 
   7   2  15        0.15        2.04      1.75 o 
 -14   3  15        0.15       -0.99      1.07 o 
 -13   3  15        0.00       -1.06      1.06 o 
 -12   3  15        7.71        7.25      1.24 o 
 -11   3  15        0.79       -0.91      0.91 o 
 -10   3  15        1.65        1.08      1.09 o 
  -9   3  15        1.08       -0.71      0.95 o 
  -8   3  15        2.67        1.57      1.12 o 
  -7   3  15        0.38        0.92      1.05 o 
  -6   3  15       12.60       10.96      1.36 o 
  -5   3  15        0.65        0.10      1.07 o 
  -4   3  15        6.03        4.57      1.23 o 
  -3   3  15        0.13        0.59      1.07 o 
  -2   3  15       22.89       22.37      1.80 o 
  -1   3  15        1.91        3.31      1.36 o 
   0   3  15       48.63       51.00      2.49 o 
   1   3  15        0.10        1.60      1.20 o 
   2   3  15        6.94       13.53      4.71 o 
   3   3  15        1.26        3.60      1.52 o 
   4   3  15        0.30       -1.47      1.65 o 
   5   3  15        0.24       -1.29      1.29 o 
   6   3  15        1.00        0.33      1.54 o 
   7   3  15        0.84        1.13      3.46 o 
 -13   4  15        0.43       -0.01      1.26 o 
 -12   4  15       23.07       26.96      1.98 o 
 -11   4  15        0.00       -0.71      1.17 o 
 -10   4  15       31.46       35.39      2.09 o 
  -9   4  15        0.08       -0.78      1.13 o 
  -8   4  15        0.27        0.19      1.10 o 
  -7   4  15        0.21        0.51      1.23 o 
  -6   4  15        0.05       -1.04      1.58 o 
  -5   4  15        0.33        0.63      1.39 o 
  -4   4  15        3.74        3.70      1.78 o 
  -3   4  15        9.88       13.28      3.16 o 
  -2   4  15       10.08       10.98      2.46 o 
  -1   4  15       23.18       20.13      2.67 o 
   0   4  15       16.85       18.63      2.17 o 
   1   4  15        2.24        3.07      1.47 o 
   2   4  15        1.30       -0.34      1.34 o 
   3   4  15        0.06       -0.70      1.34 o 
   4   4  15        1.06       -1.45      3.09 o 
   5   4  15        0.19        1.26      1.52 o 
   6   4  15        0.85        2.76      1.86 o 
 -11   5  15        1.47        0.29      1.65 o 
 -10   5  15        7.93        6.18      1.53 o 
  -9   5  15        0.35        1.18      1.50 o 
  -8   5  15        0.34       -0.66      1.70 o 
  -7   5  15        0.68        2.22      1.82 o 
  -6   5  15        2.75        3.85      4.45 o 
  -5   5  15        0.18       -0.02      1.73 o 
  -4   5  15        0.38        1.60      1.71 o 
  -3   5  15        0.03       -0.27      1.34 o 
  -2   5  15        0.01        2.25      1.47 o 
  -1   5  15        0.26        1.53      1.61 o 
   0   5  15        4.20        2.35      1.52 o 
   1   5  15        2.26        3.20      1.63 o 
   2   5  15        6.35        6.08      1.82 o 
   3   5  15        1.92        2.38      1.54 o 
   4   5  15        0.05        0.09      2.09 o 
  -8   6  15        0.92        0.82      3.26 o 
  -7   6  15        0.03        1.34      3.09 o 
  -6   6  15        3.75        4.30      3.42 o 
  -5   6  15        0.10        7.87      3.47 o 
  -4   6  15        0.69        4.56      3.10 o 
  -3   6  15        1.74        5.98      2.37 o 
  -2   6  15        1.63        5.02      2.40 o 
  -1   6  15        2.47        2.60      2.24 o 
   0   6  15        0.50        3.52      2.34 o 
   1   6  15        0.32        1.99      1.97 o 
 -14   0  16        0.56       -0.40      1.67 o 
 -13   0  16        3.37        2.25      1.30 o 
 -12   0  16        5.45        3.06      1.70 o 
 -11   0  16        4.48        3.94      1.22 o 
 -10   0  16       20.27       19.99      1.69 o 
  -9   0  16        0.05       -1.44      1.44 o 
  -8   0  16       19.00       18.81      1.56 o 
  -7   0  16       28.58       30.20      1.81 o 
  -6   0  16        3.58        1.59      1.09 o 
  -5   0  16        2.87        0.78      1.00 o 
  -4   0  16       11.56        9.98      1.32 o 
  -3   0  16       51.96       53.38      2.36 o 
  -2   0  16       18.94       19.60      2.52 o 
  -1   0  16       25.87       22.99      2.00 o 
   0   0  16        5.24        3.06      1.35 o 
   1   0  16        1.26        1.11      1.27 o 
   2   0  16        0.25        0.53      1.28 o 
   3   0  16        0.20        0.70      2.21 o 
   4   0  16        1.35        1.40      2.37 o 
   5   0  16        4.30        4.24      2.59 o 
   6   0  16        0.06        2.42      2.58 o 
   7   0  16        0.00        1.45      2.62 o 
 -14   1  16        0.98       -1.39      1.39 o 
 -13   1  16        4.23        3.68      1.00 o 
 -12   1  16        0.01       -0.85      0.85 o 
 -11   1  16       10.68       10.09      1.15 o 
 -10   1  16        7.18        6.93      1.03 o 
  -9   1  16       51.88       56.43      2.39 o 
  -8   1  16       24.30       22.61      1.33 o 
  -7   1  16       56.85       59.26      1.83 o 
  -6   1  16        5.74        5.69      0.97 o 
  -5   1  16        1.42        1.32      0.87 o 
  -4   1  16        0.75        0.16      0.85 o 
  -3   1  16        0.00        0.26      0.91 o 
  -2   1  16        2.38        3.27      1.03 o 
  -1   1  16        3.42        1.80      1.79 o 
   0   1  16        2.41        1.67      1.00 o 
   1   1  16        2.91        2.87      1.10 o 
   2   1  16       11.87       14.59      1.51 o 
   3   1  16       12.86       10.02      1.41 o 
   4   1  16       10.13       12.36      1.49 o 
   5   1  16        4.44        5.42      1.51 o 
   6   1  16        0.00        1.25      1.37 o 
 -14   2  16        1.26       -1.48      1.48 o 
 -13   2  16        6.11        6.36      1.30 o 
 -12   2  16        0.16        0.72      1.05 o 
 -11   2  16        0.70        0.84      1.02 o 
 -10   2  16        1.53        0.39      0.96 o 
  -9   2  16        7.91        6.47      1.21 o 
  -8   2  16        2.53        0.93      0.99 o 
  -7   2  16        0.39        0.60      1.09 o 
  -6   2  16        0.34       -0.87      0.87 o 
  -5   2  16        1.79        1.81      0.92 o 
  -4   2  16        0.25       -0.48      0.83 o 
  -3   2  16        0.05        0.66      0.84 o 
  -2   2  16        0.00       -0.10      0.85 o 
  -1   2  16        0.00       -0.01      0.86 o 
   0   2  16        2.21        2.65      1.00 o 
   1   2  16        5.17        3.51      1.15 o 
   2   2  16       13.26       14.55      1.47 o 
   3   2  16        5.56        6.27      1.70 o 
   4   2  16        4.67        5.27      1.66 o 
   5   2  16        0.18       -1.43      1.52 o 
   6   2  16        0.36       -1.42      1.47 o 
 -13   3  16        6.98        8.55      1.95 o 
 -12   3  16        0.63        1.66      1.23 o 
 -11   3  16        0.19       -0.10      1.14 o 
 -10   3  16        3.17        1.09      1.12 o 
  -9   3  16        0.60       -1.04      1.04 o 
  -8   3  16        4.53        2.10      1.23 o 
  -7   3  16        0.33        0.15      1.10 o 
  -6   3  16        0.01        0.55      1.24 o 
  -5   3  16        0.85        1.10      1.15 o 
  -4   3  16        5.30        5.01      1.32 o 
  -3   3  16        5.12        4.53      1.33 o 
  -2   3  16        7.94        7.58      1.40 o 
  -1   3  16        5.27        3.68      1.51 o 
   0   3  16        0.04       -0.09      1.16 o 
   1   3  16        2.03        2.47      1.26 o 
   2   3  16        3.05        2.42      1.46 o 
   3   3  16        3.45        2.19      1.54 o 
   4   3  16        0.46        1.04      1.51 o 
   5   3  16        1.21       -0.43      1.92 o 
 -11   4  16        0.10        0.13      1.21 o 
 -10   4  16        8.88        8.85      1.46 o 
  -9   4  16        0.58        0.46      1.74 o 
  -8   4  16        1.92        2.52      1.46 o 
  -7   4  16        0.46       -0.09      1.54 o 
  -6   4  16        0.01       -1.44      1.44 o 
  -5   4  16        6.10        7.49      1.88 o 
  -4   4  16        0.06       -0.34      1.37 o 
  -3   4  16        2.34        1.85      1.57 o 
  -2   4  16        0.15        1.83      1.47 o 
  -1   4  16        3.23        2.59      1.92 o 
   0   4  16        0.41       -0.52      1.37 o 
   1   4  16        2.13        0.26      1.59 o 
   2   4  16        0.13        1.84      1.50 o 
   3   4  16        0.23       -1.36      1.36 o 
   4   4  16        0.47       -1.09      1.78 o 
  -9   5  16        1.91        1.42      2.02 o 
  -8   5  16        1.25        2.20      5.05 o 
  -7   5  16        0.00       -0.10      1.71 o 
  -6   5  16        2.78        5.28      2.51 o 
  -5   5  16        0.14        1.35      1.86 o 
  -4   5  16        1.66        2.30      1.55 o 
  -3   5  16        0.31        0.74      1.49 o 
  -2   5  16        0.00        1.84      1.51 o 
  -1   5  16        0.74        1.70      1.61 o 
   0   5  16        0.37        1.44      1.64 o 
   1   5  16        1.67        2.35      1.66 o 
   2   5  16        0.01        2.17      1.77 o 
  -5   6  16        0.23        4.20      2.48 o 
  -4   6  16        0.73        3.26      2.07 o 
  -3   6  16        0.33        2.49      1.75 o 
  -2   6  16        0.13        1.58      2.94 o 
 -13   1  17        0.10       -1.08      1.08 o 
 -12   1  17        2.61        2.24      0.99 o 
 -11   1  17        1.32       -0.55      0.92 o 
 -10   1  17        0.07        0.85      0.89 o 
  -9   1  17        2.35        1.37      0.91 o 
  -8   1  17       11.96       13.31      1.26 o 
  -7   1  17        0.01       -0.43      0.90 o 
  -6   1  17       19.18       19.45      1.33 o 
  -5   1  17        2.84        0.50      0.93 o 
  -4   1  17        3.33        2.28      1.06 o 
  -3   1  17        0.06       -0.96      0.96 o 
  -2   1  17        1.73        1.21      1.16 o 
  -1   1  17        1.99        0.84      1.18 o 
   0   1  17        3.68        2.84      1.25 o 
   1   1  17        0.59       -0.10      2.04 o 
   2   1  17        0.32        0.91      1.16 o 
   3   1  17        0.01       -0.30      1.18 o 
   4   1  17        5.32        6.67      1.42 o 
   5   1  17        0.31        1.56      1.27 o 
 -12   2  17        4.97        5.79      1.27 o 
 -11   2  17        0.03       -1.11      1.11 o 
 -10   2  17        0.47       -1.07      1.07 o 
  -9   2  17        0.07       -0.39      1.06 o 
  -8   2  17       13.31       12.36      1.45 o 
  -7   2  17        0.39        0.80      1.09 o 
  -6   2  17        5.47        3.24      1.39 o 
  -5   2  17        3.25        2.46      1.37 o 
  -4   2  17        0.08       -0.92      1.22 o 
  -3   2  17        2.20        1.27      2.19 o 
  -2   2  17        0.01        0.73      1.79 o 
  -1   2  17        0.21        0.41      1.29 o 
   0   2  17        0.31       -0.68      1.33 o 
   1   2  17        7.93        5.05      2.50 o 
   2   2  17        3.57        1.58      1.55 o 
   3   2  17        3.60        5.57      1.73 o 
   4   2  17        3.61        2.94      1.71 o 
 -11   3  17        0.25       -0.87      1.32 o 
 -10   3  17        0.31       -1.14      1.14 o 
  -9   3  17        0.21       -1.05      1.05 o 
  -8   3  17        0.13       -0.23      1.14 o 
  -7   3  17        0.12        0.13      1.31 o 
  -6   3  17        0.01        1.76      1.40 o 
  -5   3  17        0.25        0.82      1.40 o 
  -4   3  17        0.68        0.92      1.40 o 
  -3   3  17        0.57       -0.82      1.12 o 
  -2   3  17        1.99        3.53      1.36 o 
  -1   3  17        0.34        3.28      1.58 o 
   0   3  17        0.09        0.05      1.24 o 
   1   3  17        3.60        4.96      1.62 o 
   2   3  17        2.07        3.65      1.69 o 
   3   3  17        1.37        0.49      1.57 o 
 -10   4  17        2.92        2.41      1.32 o 
  -9   4  17        1.87        3.83      1.48 o 
  -8   4  17        2.82        2.72      1.56 o 
  -7   4  17        4.33        3.35      1.62 o 
  -6   4  17        2.00        1.18      1.47 o 
  -5   4  17        8.12        8.50      2.75 o 
  -4   4  17        1.34        1.88      1.35 o 
  -3   4  17        2.99        2.75      1.78 o 
  -2   4  17        0.01        2.23      1.50 o 
  -1   4  17        1.47        3.28      1.46 o 
   0   4  17        0.26        1.72      1.37 o 
   1   4  17        0.90        0.96      1.51 o 
   2   4  17        0.23       -0.64      1.51 o 
  -7   5  17        0.09        1.88      1.95 o 
  -6   5  17        0.12       -1.57      3.08 o 
  -5   5  17        0.06       -0.10      1.87 o 
  -4   5  17        0.85       -0.78      1.54 o 
  -3   5  17        2.23        2.43      1.89 o 
  -2   5  17        1.82        2.85      2.01 o 
  -1   5  17       11.54       12.80      2.25 o 
 -12   0  18        2.74        0.59      1.56 o 
 -11   0  18       13.81        7.74      1.85 o 
 -10   0  18        2.16        1.40      1.58 o 
  -9   0  18       29.10       27.81      2.92 o 
  -8   0  18       24.01       21.36      2.25 o 
  -7   0  18        0.43        1.75      1.32 o 
  -6   0  18       22.01       23.27      1.92 o 
  -5   0  18        3.22        0.57      2.13 o 
  -4   0  18        1.22        0.30      1.95 o 
  -3   0  18        0.26       -1.13      1.80 o 
  -2   0  18        0.68        0.60      2.11 o 
  -1   0  18        0.01        1.97      2.28 o 
   0   0  18        0.01        0.81      2.27 o 
   1   0  18        0.15       -1.96      2.22 o 
   2   0  18        3.11        2.97      2.59 o 
   3   0  18        4.75        1.59      2.61 o 
 -12   1  18        0.17       -1.54      1.54 o 
 -11   1  18        0.97       -0.58      0.96 o 
 -10   1  18        1.60        1.06      1.05 o 
  -9   1  18        0.00       -0.96      0.96 o 
  -8   1  18        0.37       -0.55      0.96 o 
  -7   1  18        1.11        0.34      0.99 o 
  -6   1  18        0.03        0.32      1.15 o 
  -5   1  18        0.40        0.17      1.07 o 
  -4   1  18        0.39        0.29      1.06 o 
  -3   1  18        1.83        0.07      1.11 o 
  -2   1  18        1.74        0.10      1.17 o 
  -1   1  18        3.36        1.43      1.25 o 
   0   1  18        1.43        2.16      1.95 o 
   1   1  18        1.31       -0.27      1.24 o 
   2   1  18        2.02        1.66      1.38 o 
   3   1  18        0.52        0.82      2.04 o 
 -11   2  18        0.07       -1.07      1.17 o 
 -10   2  18        0.60       -1.44      1.44 o 
  -9   2  18        1.79       -0.02      1.17 o 
  -8   2  18        0.09       -1.08      1.08 o 
  -7   2  18        2.50        0.94      1.32 o 
  -6   2  18        0.00       -0.49      1.50 o 
  -5   2  18        1.77        0.35      1.37 o 
  -4   2  18        1.27        0.13      1.41 o 
  -3   2  18        0.00       -0.70      1.32 o 
  -2   2  18        6.63        6.65      1.90 o 
  -1   2  18        2.37        0.57      2.15 o 
   0   2  18        5.93        2.87      1.79 o 
   1   2  18        0.01        2.62      2.09 o 
   2   2  18        1.11       -0.87      1.52 o 
 -10   3  18        0.19       -1.20      1.20 o 
  -9   3  18        0.64       -0.15      1.22 o 
  -8   3  18        1.10       -0.86      1.27 o 
  -7   3  18        1.82        0.71      1.46 o 
  -6   3  18        4.37        0.72      2.53 o 
  -5   3  18        0.06        0.64      1.51 o 
  -4   3  18        0.91        4.33      2.20 o 
  -3   3  18        0.50        0.47      1.38 o 
  -2   3  18        0.09       -1.42      1.42 o 
  -1   3  18        0.67        1.37      1.58 o 
   0   3  18        0.02       -0.50      1.49 o 
   1   3  18        0.00       -0.11      1.87 o 
  -7   4  18        0.13       -0.31      2.00 o 
  -6   4  18        1.03        1.27      1.58 o 
  -5   4  18        0.00       -1.05      1.44 o 
  -4   4  18        0.03       -1.43      1.43 o 
  -3   4  18        3.48        3.56      1.50 o 
  -2   4  18        1.52        2.43      1.55 o 
  -1   4  18        5.53        5.81      1.63 o 
 -10   1  19        0.55       -1.52      2.01 o 
  -9   1  19        7.97        6.29      1.20 o 
  -8   1  19        2.26       -0.69      1.27 o 
  -7   1  19       11.36       10.38      2.21 o 
  -6   1  19        0.37        0.84      1.75 o 
  -5   1  19        0.25       -2.00      2.00 o 
  -4   1  19        0.42        1.49      1.27 o 
  -3   1  19        4.90        4.17      1.95 o 
  -2   1  19        0.17       -0.55      1.21 o 
  -1   1  19        1.75        1.50      1.33 o 
   0   1  19        0.13       -1.08      1.27 o 
   1   1  19        1.74        1.89      1.37 o 
  -9   2  19        1.86       -1.19      1.89 o 
  -8   2  19        0.01       -0.64      1.36 o 
  -7   2  19        1.00       -0.62      1.30 o 
  -6   2  19        0.02       -1.99      1.99 o 
  -5   2  19        0.01       -1.02      1.48 o 
  -4   2  19        0.07       -1.46      1.46 o 
  -3   2  19        0.01        0.70      2.66 o 
  -2   2  19        1.22       -0.58      1.63 o 
  -1   2  19        0.64       -1.13      1.67 o 
   0   2  19        3.41        1.47      1.76 o 
  -6   3  19        2.92        0.65      2.50 o 
  -5   3  19        1.01        1.31      1.64 o 
  -4   3  19        0.66        2.13      1.59 o 
  -3   3  19        0.37        2.48      1.67 o 
  -2   3  19        0.53       -0.93      2.74 o 
  -6   0  20        6.52        3.90      2.47 o 
  -5   0  20        2.52        2.40      2.32 o 
  -4   0  20        0.18        0.71      2.25 o 
  -3   0  20        0.66        4.57      2.50 o 
  -5   1  20        0.01        0.51      2.36 o 
                                                 
